# Supplementary material for: [2-(1H-Benzimidazol-2-yl-κN 3)aniline-κN]dichloridozinc
Source: Acta Crystallogr Sect E Struct Rep Online. 2011 Jul 9;67(Pt 8):m1062–3. doi: 10.1107/S1600536811026572 (PMC3212144; doi:10.1107/S1600536811026572)
Supplement: Supplementary file 2 [file e-67-m1062-Isup2.hkl]

# 
# h,k,l, Fc-squared, Fo-squared, sigma(Fo-squared) and status flag 
# 
data_I
_shelx_title ' taher98m in C2/c (100K)' 
_shelx_refln_list_code          4 
_shelx_F_calc_maximum      311.00 
_exptl_crystal_F_000      1392.00 
_reflns_d_resolution_high  0.5818 
 
loop_ 
 _symmetry_equiv_pos_as_xyz 
 'x, y, z' 
 '-x, y, -z+1/2' 
 'x+1/2, y+1/2, z' 
 '-x+1/2, y+1/2, -z+1/2' 
 '-x, -y, -z' 
 'x, -y, z-1/2' 
 '-x+1/2, -y+1/2, -z' 
 'x+1/2, -y+1/2, z-1/2' 
 
_cell_length_a    22.0252 
_cell_length_b    10.0651 
_cell_length_c    15.3676 
_cell_angle_alpha  90.000 
_cell_angle_beta  125.244 
_cell_angle_gamma  90.000 
 
_shelx_F_squared_multiplier     1.000 
 
loop_ 
 _refln_index_h 
 _refln_index_k 
 _refln_index_l 
 _refln_F_squared_calc 
 _refln_F_squared_meas 
 _refln_F_squared_sigma 
 _refln_observed_status 
   4   0   0    42500.23    42760.38    591.56 o 
   6   0   0    31339.51    31404.43    635.88 o 
   8   0   0    26018.98    27353.15    357.70 o 
  10   0   0     4437.63     4392.16     42.13 o 
  12   0   0     2008.40     1760.26     16.51 o 
  14   0   0      190.04      222.93      4.88 o 
  16   0   0      845.72      907.35      9.84 o 
  18   0   0     2709.59     2744.86     26.85 o 
  20   0   0     1681.80     1597.98     19.88 o 
  22   0   0       10.91        7.95      5.11 o 
  24   0   0       94.66      107.37      6.81 o 
  26   0   0      766.55      841.46     28.92 o 
  28   0   0      564.05      604.93     36.86 o 
  30   0   0       30.98       21.62     14.67 o 
   1   1   0     1480.78     1461.33     14.65 o 
   3   1   0       50.31       22.01      2.76 o 
   5   1   0    44362.04    42595.94    516.55 o 
   7   1   0     3225.86     3276.04     32.21 o 
   9   1   0      414.74      389.26      6.43 o 
  11   1   0     3317.93     3343.08     23.33 o 
  13   1   0     1826.66     1790.38     12.14 o 
  15   1   0      548.16      538.00      5.34 o 
  17   1   0     6136.43     5859.60     36.95 o 
  19   1   0      705.56      654.13      7.69 o 
  21   1   0       91.21       80.01      4.06 o 
  23   1   0        0.34        0.80      3.73 o 
  25   1   0       38.72       44.93      5.83 o 
  27   1   0       47.61       60.53      7.40 o 
  29   1   0        1.00        5.67      7.31 o 
   0   2   0     3008.07     3117.44     77.01 o 
   2   2   0     3554.01     3880.60     38.44 o 
   4   2   0       73.40       81.34      2.49 o 
   6   2   0    23287.82    23730.27    203.12 o 
   8   2   0    23377.63    23805.36    208.50 o 
  10   2   0     1785.36     1790.58     15.15 o 
  12   2   0      801.79      702.92      6.97 o 
  14   2   0       13.49        7.77      1.78 o 
  16   2   0      304.45      333.30      4.83 o 
  18   2   0     2117.03     2159.35     17.26 o 
  20   2   0      980.69     1003.54     10.55 o 
  22   2   0       28.70       23.82      3.88 o 
  24   2   0      128.35      144.26      5.63 o 
  26   2   0      301.52      280.81      8.76 o 
  28   2   0        2.29        4.54      7.09 o 
  30   2   0       21.54       26.02     11.41 o 
   1   3   0    70374.04    60108.90   1036.33 o 
   3   3   0     6433.63     6657.85     51.47 o 
   5   3   0     5684.90     5666.79     52.95 o 
   7   3   0    23930.06    22989.78    186.22 o 
   9   3   0    20844.43    21220.28    150.15 o 
  11   3   0      671.05      685.66      5.89 o 
  13   3   0      752.04      752.93      6.99 o 
  15   3   0     1411.44     1421.88     10.21 o 
  17   3   0     2466.66     2463.79     20.24 o 
  19   3   0     2274.14     2272.96     18.32 o 
  21   3   0      808.09      802.36      9.57 o 
  23   3   0      254.23      307.13      6.63 o 
  25   3   0      977.20     1044.96     19.38 o 
  27   3   0      503.83      492.28     12.55 o 
  29   3   0       33.83       23.48     11.49 o 
   0   4   0    16255.30    16402.16    226.77 o 
   2   4   0    18042.49    19197.30    153.12 o 
   4   4   0     1426.51     1469.67     13.39 o 
   6   4   0     1408.27     1543.86     14.38 o 
   8   4   0    10596.39    11103.69     75.21 o 
  10   4   0     4039.36     4163.63     23.81 o 
  12   4   0      208.23      225.69      3.53 o 
  14   4   0       14.42       13.80      1.98 o 
  16   4   0       80.83       82.94      3.30 o 
  18   4   0       98.08      121.98      4.17 o 
  20   4   0      304.64      303.88      6.39 o 
  22   4   0       75.04       62.09      4.08 o 
  24   4   0        4.82        6.98      5.10 o 
  26   4   0       47.32       50.79      7.34 o 
  28   4   0      102.66       94.39      9.07 o 
  30   4   0        1.29       -3.58     11.59 o 
   1   5   0    30871.20    30561.11    279.63 o 
   3   5   0     4409.49     4772.48     49.80 o 
   5   5   0      647.10      572.97      6.84 o 
   7   5   0     9021.86     8955.34     54.05 o 
   9   5   0     5177.89     5548.58     32.10 o 
  11   5   0       13.43       24.75      1.91 o 
  13   5   0      102.89      109.60      2.83 o 
  15   5   0       19.85       24.02      2.73 o 
  17   5   0      757.64      792.36      8.80 o 
  19   5   0     1123.05     1169.73     17.64 o 
  21   5   0       85.22       84.56      4.65 o 
  23   5   0      190.01      204.26      6.19 o 
  25   5   0      175.99      184.37     11.92 o 
  27   5   0      175.08      201.00     10.13 o 
  29   5   0        3.20       -6.56     11.23 o 
   0   6   0    13567.93    12980.26    151.68 o 
   2   6   0    13627.51    13452.67     99.10 o 
   4   6   0      772.20      738.21      6.61 o 
   6   6   0    14444.47    14597.21     84.06 o 
   8   6   0    16440.82    16532.69     91.73 o 
  10   6   0     5498.72     5638.97     30.87 o 
  12   6   0      416.34      437.11      5.23 o 
  14   6   0        9.34       19.49      2.85 o 
  16   6   0      133.86      120.27      4.25 o 
  18   6   0     1548.44     1508.47     14.59 o 
  20   6   0      853.80      891.75     14.28 o 
  22   6   0       81.77       77.37      5.61 o 
  24   6   0       79.70       82.51      7.55 o 
  26   6   0      145.59      155.37     11.64 o 
  28   6   0       59.56       49.74     11.83 o 
   1   7   0     3337.62     3443.79     35.22 o 
   3   7   0     1535.82     1670.56     12.07 o 
   5   7   0     1676.46     1663.72     11.76 o 
   7   7   0     1882.64     1773.61     11.93 o 
   9   7   0     1208.50     1115.45      8.37 o 
  11   7   0        8.77       12.63      2.35 o 
  13   7   0      615.59      583.09      8.01 o 
  15   7   0      125.49      117.25      4.48 o 
  17   7   0       24.17       28.32      4.02 o 
  19   7   0      340.58      344.85      7.50 o 
  21   7   0      128.28      100.54      5.81 o 
  23   7   0       98.95      109.38      7.77 o 
  25   7   0      155.95      145.43      9.41 o 
  27   7   0       41.57       31.12     11.58 o 
   0   8   0    36931.86    35953.76    276.84 o 
   2   8   0     4471.79     4581.13     31.66 o 
   4   8   0     3126.59     3239.71     21.71 o 
   6   8   0      394.23      439.73      5.50 o 
   8   8   0      403.03      372.93      5.54 o 
  10   8   0      816.03      758.34      8.88 o 
  12   8   0        3.08       15.06      3.12 o 
  14   8   0      303.52      277.35      6.21 o 
  16   8   0      985.14      927.79     11.39 o 
  18   8   0      477.33      470.77      8.69 o 
  20   8   0       24.17       22.64      5.08 o 
  22   8   0       71.94       83.72      7.48 o 
  24   8   0      124.47      112.64      8.83 o 
  26   8   0      125.17      136.58     15.28 o 
   1   9   0     8820.01     8886.27     64.22 o 
   3   9   0      114.38      170.39      4.32 o 
   5   9   0     5496.00     5395.84     40.31 o 
   7   9   0     6382.50     6420.90     47.59 o 
   9   9   0      632.60      689.40      9.56 o 
  11   9   0     1277.12     1188.72     12.67 o 
  13   9   0      329.38      312.07      6.88 o 
  15   9   0      435.01      415.73      7.87 o 
  17   9   0     1089.70     1120.29     12.79 o 
  19   9   0      426.40      451.84     12.12 o 
  21   9   0        0.75        3.64      6.67 o 
  23   9   0       24.04       25.09      7.93 o 
  25   9   0       19.17       16.89     11.47 o 
   0  10   0     4679.77     4231.32     49.61 o 
   2  10   0      718.95      657.58     12.37 o 
   4  10   0      528.50      515.16      7.59 o 
   6  10   0       23.37       45.63      5.86 o 
   8  10   0      426.85      424.03      7.48 o 
  10  10   0        8.91       19.27      3.82 o 
  12  10   0      225.56      223.50      5.69 o 
  14  10   0       70.87       83.80      6.87 o 
  16  10   0       25.78       17.23      4.74 o 
  18  10   0        0.12       -1.95      5.23 o 
  20  10   0        0.08       -2.39      6.63 o 
  22  10   0       12.55       10.69      7.69 o 
  24  10   0        0.68        1.17     11.24 o 
   1  11   0     3712.76     3375.60     27.93 o 
   3  11   0      434.33      449.35     11.90 o 
   5  11   0      142.44      138.17      4.90 o 
   7  11   0     1833.35     1863.32     18.50 o 
   9  11   0     1469.12     1495.52     15.10 o 
  11  11   0       14.31       14.52      4.28 o 
  13  11   0      398.41      408.24     11.89 o 
  15  11   0       45.45       54.78      5.30 o 
  17  11   0        8.63       12.34      5.73 o 
  19  11   0       21.27       22.02      7.38 o 
  21  11   0       67.14       76.57      8.51 o 
  23  11   0        7.42        1.14     11.09 o 
   0  12   0     1662.36     1613.40     23.33 o 
   2  12   0     1039.08     1061.97     13.55 o 
   4  12   0       80.05      125.64      5.12 o 
   6  12   0      479.34      445.49      8.23 o 
   8  12   0     1349.66     1453.03     14.92 o 
  10  12   0      436.89      465.59      9.84 o 
  12  12   0       18.04       22.01      5.21 o 
  14  12   0        6.10       11.42      6.06 o 
  16  12   0      114.80      114.73      7.41 o 
  18  12   0      373.22      373.94     18.56 o 
  20  12   0      175.69      190.43     13.45 o 
  22  12   0        6.19        7.34     11.26 o 
   1  13   0        0.33       -4.38      4.38 o 
   3  13   0      114.20      104.76      5.49 o 
   5  13   0      394.06      395.20     13.02 o 
   7  13   0        3.37        2.18      4.63 o 
   9  13   0       50.17       41.21      5.11 o 
  11  13   0       43.74       63.58      5.86 o 
  13  13   0       32.70       47.83      6.39 o 
  15  13   0        1.61        5.23      6.09 o 
  17  13   0      125.91      136.18      8.34 o 
  19  13   0       13.64       20.10     13.03 o 
   0  14   0      849.49      909.84     20.17 o 
   2  14   0      120.08      103.52      6.65 o 
   4  14   0      332.62      373.41      8.61 o 
   6  14   0      782.54      809.67     14.61 o 
   8  14   0      486.75      460.79     11.36 o 
  10  14   0       49.42       47.93      5.98 o 
  12  14   0       19.01       11.73      5.66 o 
  14  14   0       20.57       16.17      7.03 o 
  16  14   0       42.13       43.43     12.75 o 
  18  14   0      150.83      160.68     22.20 o 
   1  15   0     1492.71     1585.22     28.30 o 
   3  15   0      326.30      305.39      7.77 o 
   5  15   0      158.17      172.09      9.22 o 
   7  15   0      323.11      315.13      8.56 o 
   9  15   0       55.13       63.17      6.26 o 
  11  15   0       34.93       39.10      6.62 o 
  13  15   0        0.84       -2.75     18.15 o 
  15  15   0       39.85       84.16     20.23 o 
   0  16   0      400.09      369.97     25.84 o 
   2  16   0       95.21       93.83      7.37 o 
   4  16   0        8.37        1.86      6.34 o 
   6  16   0        6.37       16.19      9.03 o 
   8  16   0        2.74      -14.42     17.05 o 
  10  16   0        6.81       -0.04     18.10 o 
   1  17   0      532.88      576.85     31.24 o 
   3  17   0        8.16       15.54     17.78 o 
   5  17   0      282.98      305.52     24.17 o 
 -31   1   1       47.27       45.02     10.78 o 
 -29   1   1        1.55        1.41      7.16 o 
 -27   1   1       80.53       69.06      6.60 o 
 -25   1   1      240.64      212.27      6.82 o 
 -23   1   1      794.08      822.32     10.21 o 
 -21   1   1       11.28       19.53      3.40 o 
 -19   1   1      424.30      423.28      5.95 o 
 -17   1   1     4033.25     4154.49     24.18 o 
 -15   1   1     3398.70     3475.13     21.71 o 
 -13   1   1      137.51      115.67      2.23 o 
 -11   1   1     2085.80     2103.70     14.02 o 
  -9   1   1     5550.45     5846.93     56.45 o 
  -7   1   1     8365.75     8715.46    106.25 o 
  -5   1   1    48176.07    46623.89    565.03 o 
  -3   1   1     2087.35     2155.88     21.17 o 
  -1   1   1    22858.19    21388.62    229.70 o 
   1   1   1    28093.75    25616.29    324.23 o 
   3   1   1    63412.05    53896.25   1037.92 o 
   5   1   1       20.50       12.68      1.71 o 
   7   1   1     2077.63     1806.63     26.00 o 
   9   1   1    14337.10    14096.81    115.28 o 
  11   1   1    11914.42    12329.10     73.50 o 
  13   1   1     2198.39     2252.26     13.74 o 
  15   1   1      108.93       95.10      2.93 o 
  17   1   1     2117.15     1974.98     16.10 o 
  19   1   1      262.12      259.29      5.32 o 
  21   1   1      441.10      489.19      7.69 o 
  23   1   1       39.02       39.87      4.37 o 
  25   1   1       71.97       86.08      6.08 o 
  27   1   1       78.30       88.51      7.90 o 
  29   1   1       62.53       85.43     11.41 o 
 -30   2   1       16.05       23.62      7.64 o 
 -28   2   1       32.32       28.98      7.22 o 
 -26   2   1      400.70      375.98      9.99 o 
 -24   2   1      732.65      715.59     10.75 o 
 -22   2   1      390.45      423.37      7.26 o 
 -20   2   1      541.20      494.68      6.87 o 
 -18   2   1     4382.85     4373.56     25.54 o 
 -16   2   1     4828.23     4945.14     29.21 o 
 -14   2   1      987.37     1084.88      7.94 o 
 -12   2   1     1908.05     1875.15     12.66 o 
 -10   2   1       11.25       31.76      1.91 o 
  -8   2   1       51.39       69.40      5.98 o 
  -6   2   1    16487.09    17503.03    210.74 o 
  -4   2   1    35125.93    35800.17    457.86 o 
  -2   2   1       89.51      157.56      6.16 o 
   0   2   1    93209.78    67818.63   1116.79 o 
   2   2   1    37330.43    34188.68    376.52 o 
   4   2   1     7220.43     7546.76     61.68 o 
   6   2   1     7180.85     7487.77     61.66 o 
   8   2   1    21749.13    22478.22    183.95 o 
  10   2   1     7493.08     7197.69     44.09 o 
  12   2   1     6080.13     5956.65     35.01 o 
  14   2   1     1131.58     1117.57      8.77 o 
  16   2   1     5486.39     5106.01     36.11 o 
  18   2   1      753.46      692.93      8.32 o 
  20   2   1      419.59      418.37      7.37 o 
  22   2   1      209.88      238.93      5.63 o 
  24   2   1        2.27        7.82      4.34 o 
  26   2   1      239.87      286.00      9.92 o 
  28   2   1      277.29      279.42     12.56 o 
 -31   3   1       25.81       39.24     12.24 o 
 -29   3   1       71.83       82.67      8.79 o 
 -27   3   1       27.81       30.32      6.54 o 
 -25   3   1      193.24      197.60      6.87 o 
 -23   3   1      108.93      110.20      5.52 o 
 -21   3   1      321.13      298.52      5.72 o 
 -19   3   1      187.95      191.07      4.16 o 
 -17   3   1        0.16        2.55      2.27 o 
 -15   3   1      412.17      375.76      4.66 o 
 -13   3   1     1679.98     1710.66     11.49 o 
 -11   3   1     1737.55     1756.12     12.45 o 
  -9   3   1     4528.30     5076.76     37.23 o 
  -7   3   1     3042.52     3306.48     28.17 o 
  -5   3   1     7499.22     8310.76     72.69 o 
  -3   3   1        3.72       23.36     14.67 o 
  -1   3   1    13963.69    14329.15    132.31 o 
   1   3   1      928.46     1030.65      9.78 o 
   3   3   1    20500.62    20962.31    169.66 o 
   5   3   1     6427.30     7296.20     60.10 o 
   7   3   1     1594.00     1658.15     14.56 o 
   9   3   1      826.79      957.05      7.90 o 
  11   3   1       49.05       59.99      2.88 o 
  13   3   1      502.20      481.39      5.05 o 
  15   3   1      451.54      396.56      5.73 o 
  17   3   1      244.03      220.91      4.90 o 
  19   3   1       85.04      104.81      4.29 o 
  21   3   1      304.81      302.16      6.56 o 
  23   3   1      133.93      146.12      5.05 o 
  25   3   1       30.28       27.82      6.45 o 
  27   3   1        0.37       -6.96      6.96 o 
  29   3   1        0.15       10.21     11.17 o 
 -30   4   1        9.18        5.59     11.61 o 
 -28   4   1       25.95       11.69      7.66 o 
 -26   4   1      381.54      357.97     10.23 o 
 -24   4   1     1344.78     1378.44     23.08 o 
 -22   4   1      229.55      277.82      6.58 o 
 -20   4   1      485.23      484.51      7.19 o 
 -18   4   1      210.82      239.93      5.75 o 
 -16   4   1       59.39       60.20      2.71 o 
 -14   4   1     5719.74     5630.46     33.93 o 
 -12   4   1     2171.08     2110.75     13.35 o 
 -10   4   1     1936.83     1737.55     11.94 o 
  -8   4   1     4818.09     4219.74     29.71 o 
  -6   4   1    25486.50    26581.16    215.11 o 
  -4   4   1    15105.82    15990.31    135.29 o 
  -2   4   1      138.97      204.62      9.99 o 
   0   4   1     6401.68     6324.01     51.41 o 
   2   4   1    38853.69    35373.42    269.53 o 
   4   4   1    25653.98    24244.85    220.85 o 
   6   4   1     3385.16     3410.37     27.82 o 
   8   4   1    39693.87    38471.44    230.15 o 
  10   4   1     8887.85     9049.08     49.35 o 
  12   4   1     1004.37      941.28      7.54 o 
  14   4   1       17.16       12.53      2.33 o 
  16   4   1      650.49      657.59      9.42 o 
  18   4   1     1152.42     1127.89     11.14 o 
  20   4   1     1037.58     1053.18     12.09 o 
  22   4   1      280.30      294.53      7.67 o 
  24   4   1        3.90        4.72      5.02 o 
  26   4   1      117.23      115.51      8.86 o 
  28   4   1       41.91       40.20     11.55 o 
 -29   5   1       55.06       81.37     12.54 o 
 -27   5   1        4.48       16.60      7.86 o 
 -25   5   1      488.95      504.56     12.47 o 
 -23   5   1      211.34      234.52      8.74 o 
 -21   5   1      156.57      138.27      5.32 o 
 -19   5   1     1236.93     1228.54     12.15 o 
 -17   5   1     1951.08     1969.99     14.99 o 
 -15   5   1     1403.32     1471.87     10.59 o 
 -13   5   1      300.86      299.08      4.23 o 
 -11   5   1     1362.76     1288.07      9.70 o 
  -9   5   1    10999.04    11356.22     63.56 o 
  -7   5   1     9105.45     9112.00     54.88 o 
  -5   5   1      684.31     1027.81      9.94 o 
  -3   5   1      331.60      323.54      5.65 o 
  -1   5   1       93.04      102.02      3.15 o 
   1   5   1    25732.37    25800.69    218.87 o 
   3   5   1    54812.68    51100.30    655.64 o 
   5   5   1     6591.44     7107.20     49.85 o 
   7   5   1    18019.75    17364.39     99.46 o 
   9   5   1     7169.74     7324.29     38.90 o 
  11   5   1     1745.64     1746.43     11.39 o 
  13   5   1      383.11      375.14      5.42 o 
  15   5   1      161.98      143.26      4.14 o 
  17   5   1        5.53       18.21      3.49 o 
  19   5   1      608.14      615.58      8.40 o 
  21   5   1     1035.35     1058.67     12.65 o 
  23   5   1       13.16       10.55      4.25 o 
  25   5   1      297.49      304.55     10.82 o 
  27   5   1      141.13      141.44     10.61 o 
 -28   6   1       20.33       11.22      8.11 o 
 -26   6   1       33.99       19.70      7.77 o 
 -24   6   1       30.89       24.30      6.33 o 
 -22   6   1       85.85       94.64      7.74 o 
 -20   6   1       92.04       90.85      5.30 o 
 -18   6   1      290.52      298.09     10.73 o 
 -16   6   1     1093.47     1089.89     10.31 o 
 -14   6   1      364.00      343.05      6.95 o 
 -12   6   1       11.76       13.28      2.07 o 
 -10   6   1       13.05       11.93      1.71 o 
  -8   6   1       97.35      115.21      2.52 o 
  -6   6   1     3076.37     3113.50     18.49 o 
  -4   6   1     4177.32     3843.10     24.82 o 
  -2   6   1      842.92      946.43      9.03 o 
   0   6   1    10812.60    10414.64     80.32 o 
   2   6   1     1048.32     1064.39     10.61 o 
   4   6   1      207.53      309.27      5.46 o 
   6   6   1      293.81      325.32      4.19 o 
   8   6   1     2157.75     2229.32     12.87 o 
  10   6   1        6.28       11.81      1.96 o 
  12   6   1     5685.96     5423.70     34.95 o 
  14   6   1      394.12      347.29      5.77 o 
  16   6   1      342.26      319.64      6.27 o 
  18   6   1       36.68       35.43      4.04 o 
  20   6   1        2.59       -2.54      4.27 o 
  22   6   1       17.94       13.39      4.73 o 
  24   6   1        1.22       -7.01      7.01 o 
  26   6   1       21.22       23.80      8.00 o 
  28   6   1        2.99        0.75     11.02 o 
 -29   7   1        0.48       12.83     11.98 o 
 -27   7   1       53.72       48.68     16.97 o 
 -25   7   1      275.23      263.93     10.61 o 
 -23   7   1      764.39      765.91     14.39 o 
 -21   7   1      400.61      419.06      8.91 o 
 -19   7   1      996.22     1002.02     11.45 o 
 -17   7   1     3008.73     3024.96     32.02 o 
 -15   7   1     1970.83     1944.15     16.30 o 
 -13   7   1      176.68      175.81      3.92 o 
 -11   7   1      564.03      543.59      6.04 o 
  -9   7   1      349.18      320.64      4.40 o 
  -7   7   1     7708.61     7925.91     46.48 o 
  -5   7   1    23206.54    23166.12    126.84 o 
  -3   7   1     6905.96     6918.01     40.49 o 
  -1   7   1     3170.30     3126.66     21.73 o 
   1   7   1    29723.89    28697.72    191.53 o 
   3   7   1    17838.02    17512.86     99.50 o 
   5   7   1     1029.41     1072.38      7.86 o 
   7   7   1     6738.57     6708.82     37.51 o 
   9   7   1     7585.48     7551.77     45.15 o 
  11   7   1     2887.90     2866.21     29.09 o 
  13   7   1      470.48      517.48      7.12 o 
  15   7   1      430.42      368.99      7.20 o 
  17   7   1      501.87      460.74      8.19 o 
  19   7   1      409.61      383.71     10.85 o 
  21   7   1      308.32      349.93      7.96 o 
  23   7   1      142.40      132.58      7.54 o 
  25   7   1        2.54        0.16      7.65 o 
  27   7   1      106.09      128.29     15.22 o 
 -28   8   1        0.41        7.43     11.98 o 
 -26   8   1       29.37       27.59      8.25 o 
 -24   8   1      519.00      548.93     14.02 o 
 -22   8   1      250.19      249.31      8.82 o 
 -20   8   1      118.77      122.86      5.88 o 
 -18   8   1     1146.82     1090.54     13.20 o 
 -16   8   1     1170.98     1145.82     12.31 o 
 -14   8   1       78.44       68.42      3.96 o 
 -12   8   1        7.15        8.52      2.75 o 
 -10   8   1       32.50       26.98      2.67 o 
  -8   8   1      119.18       90.81      2.85 o 
  -6   8   1       82.84      121.15      3.05 o 
  -4   8   1     4715.78     4510.60     26.29 o 
  -2   8   1      129.05      125.59      3.65 o 
   0   8   1     2077.13     2309.78     16.33 o 
   2   8   1     8060.34     8221.97     45.70 o 
   4   8   1     1438.87     1422.94     10.31 o 
   6   8   1      867.11      855.59      8.18 o 
   8   8   1     1219.02     1225.21     10.46 o 
  10   8   1     2064.59     2010.69     16.03 o 
  12   8   1      326.31      350.73      6.28 o 
  14   8   1       30.40       33.32      4.05 o 
  16   8   1      320.27      331.28      7.23 o 
  18   8   1      250.32      226.44      6.31 o 
  20   8   1       11.01        1.84      4.81 o 
  22   8   1       33.24       25.10      6.48 o 
  24   8   1        0.00       -7.06      7.55 o 
  26   8   1       38.91       62.12     11.92 o 
 -27   9   1        1.46       -3.96     11.61 o 
 -25   9   1      146.85      145.12      9.67 o 
 -23   9   1      330.56      344.31     12.35 o 
 -21   9   1      136.70      141.80      8.56 o 
 -19   9   1        1.53        3.45      4.75 o 
 -17   9   1      264.22      269.31      7.26 o 
 -15   9   1      602.25      595.46      9.05 o 
 -13   9   1      255.79      262.23      6.29 o 
 -11   9   1        2.71        4.12      3.11 o 
  -9   9   1      190.30      163.08      5.27 o 
  -7   9   1      333.74      255.09      5.16 o 
  -5   9   1      599.81      602.93      9.34 o 
  -3   9   1     1631.15     1428.82     11.44 o 
  -1   9   1      664.22      620.52      7.30 o 
   1   9   1      125.06      105.88      4.14 o 
   3   9   1     2686.56     2662.10     21.50 o 
   5   9   1      339.42      343.26      6.15 o 
   7   9   1      287.32      346.79      6.57 o 
   9   9   1      554.31      576.99      7.71 o 
  11   9   1      755.64      750.38      9.08 o 
  13   9   1       12.40       16.74      3.73 o 
  15   9   1      158.23      170.18      5.67 o 
  17   9   1       39.31       42.71      4.77 o 
  19   9   1        5.02        6.78      4.92 o 
  21   9   1       14.96       17.24      6.64 o 
  23   9   1       28.53       33.20      8.08 o 
  25   9   1       34.80       47.78     11.56 o 
 -26  10   1       30.66       41.29     24.42 o 
 -24  10   1      156.10      162.02      9.93 o 
 -22  10   1      198.77      199.14      9.93 o 
 -20  10   1       14.38        5.62      6.69 o 
 -18  10   1      745.16      753.64     15.68 o 
 -16  10   1     2182.55     2136.43     28.21 o 
 -14  10   1      559.50      538.76      8.85 o 
 -12  10   1      104.33      100.38      4.46 o 
 -10  10   1      518.38      490.75      7.55 o 
  -8  10   1     1191.76     1200.81     14.33 o 
  -6  10   1     5496.75     5316.47     39.50 o 
  -4  10   1     7122.46     6702.20     47.27 o 
  -2  10   1       35.89       13.35      3.32 o 
   0  10   1     7261.81     7073.75     52.12 o 
   2  10   1    11815.82    11535.90     87.89 o 
   4  10   1     4630.75     4685.79     37.83 o 
   6  10   1        9.31       13.72      4.33 o 
   8  10   1     2894.26     2846.61     23.21 o 
  10  10   1     2288.05     2209.74     20.86 o 
  12  10   1      504.47      493.23      8.43 o 
  14  10   1       70.18       94.34      5.76 o 
  16  10   1       96.66       91.40      5.81 o 
  18  10   1       65.81       61.77      6.49 o 
  20  10   1      378.13      419.47     11.39 o 
  22  10   1      401.77      440.36     15.67 o 
  24  10   1        1.32      -10.61     10.61 o 
 -23  11   1       24.70       22.29     15.53 o 
 -21  11   1        0.46       -3.73      7.62 o 
 -19  11   1       20.70        9.79      7.29 o 
 -17  11   1      104.99       82.60      7.48 o 
 -15  11   1       76.85       67.64      6.27 o 
 -13  11   1       36.50       29.02      4.72 o 
 -11  11   1       55.64       43.59      4.36 o 
  -9  11   1       79.03       73.00      4.15 o 
  -7  11   1      109.38      118.37      4.62 o 
  -5  11   1     1783.48     1822.73     16.90 o 
  -3  11   1      858.47      859.93     10.36 o 
  -1  11   1      619.48      553.67      9.78 o 
   1  11   1     2578.54     2425.66     21.21 o 
   3  11   1      468.06      506.66      9.24 o 
   5  11   1        2.92       15.74      4.14 o 
   7  11   1       44.46       50.76      4.56 o 
   9  11   1      737.49      740.98     13.02 o 
  11  11   1      675.90      653.19     10.12 o 
  13  11   1        5.22       10.06      4.72 o 
  15  11   1        6.03       -0.93      5.26 o 
  17  11   1        1.06       -2.98      6.07 o 
  19  11   1        2.43       -4.29      6.30 o 
  21  11   1        3.77       -1.02     10.48 o 
  23  11   1       50.12       20.87     22.91 o 
 -22  12   1       89.34       94.84     12.69 o 
 -20  12   1       27.33       27.42      6.71 o 
 -18  12   1        1.18        2.30      6.30 o 
 -16  12   1        7.02        5.80      6.12 o 
 -14  12   1      281.41      296.49      9.52 o 
 -12  12   1       26.14       38.06      4.75 o 
 -10  12   1      186.69      195.60      5.78 o 
  -8  12   1      354.39      339.35      7.77 o 
  -6  12   1      694.12      700.11     14.41 o 
  -4  12   1      559.21      619.11     10.66 o 
  -2  12   1       10.06       -1.03      3.78 o 
   0  12   1      249.40      258.28      6.19 o 
   2  12   1     1764.26     1664.09     16.11 o 
   4  12   1     1325.09     1258.04     14.44 o 
   6  12   1       43.81       55.27      4.83 o 
   8  12   1     1176.78     1186.16     14.73 o 
  10  12   1      187.42      218.27      7.01 o 
  12  12   1       20.08       28.01      5.38 o 
  14  12   1      174.15      176.49      8.65 o 
  16  12   1      148.49      158.80      7.93 o 
  18  12   1       24.50       16.82      7.49 o 
  20  12   1      152.52      174.52     27.26 o 
 -21  13   1        0.27      -10.31     11.20 o 
 -19  13   1       77.84       72.10     12.13 o 
 -17  13   1      342.84      335.88     10.55 o 
 -15  13   1      306.64      305.92     10.19 o 
 -13  13   1      369.54      362.99      9.85 o 
 -11  13   1      210.64      203.90      7.82 o 
  -9  13   1       89.48       90.01      5.62 o 
  -7  13   1      551.59      515.71     14.17 o 
  -5  13   1      698.74      689.78     11.32 o 
  -3  13   1      597.75      577.98      9.19 o 
  -1  13   1       43.11       24.86      4.51 o 
   1  13   1     1785.97     1688.61     17.34 o 
   3  13   1     4793.21     4745.50     43.35 o 
   5  13   1      337.66      350.01     10.36 o 
   7  13   1     1133.55     1095.82     15.74 o 
   9  13   1     1083.88     1100.84     17.29 o 
  11  13   1      271.81      271.87     10.09 o 
  13  13   1        2.87        6.85      6.70 o 
  15  13   1       29.28       42.42      7.29 o 
  17  13   1       26.23       29.50     17.46 o 
  19  13   1       62.82       82.88     19.89 o 
 -18  14   1       12.94        4.18     13.38 o 
 -16  14   1        1.19       -5.39     11.05 o 
 -14  14   1       49.84       54.17      7.33 o 
 -12  14   1        0.02        3.15      6.70 o 
 -10  14   1      158.62      157.59      6.84 o 
  -8  14   1      585.01      604.00     11.20 o 
  -6  14   1      303.92      318.54     10.46 o 
  -4  14   1        5.33       -4.71      4.71 o 
  -2  14   1       38.31       37.24      5.10 o 
   0  14   1       39.90       41.55      5.14 o 
   2  14   1      280.47      269.14      7.30 o 
   4  14   1      451.91      498.67      9.61 o 
   6  14   1       50.56       62.04      5.56 o 
   8  14   1      306.92      304.07      7.82 o 
  10  14   1      128.04      129.88      7.88 o 
  12  14   1        4.22       -2.96      5.57 o 
  14  14   1       29.79       34.77      7.13 o 
  16  14   1       31.08       13.09     18.15 o 
 -15  15   1      119.97      148.32     18.91 o 
 -13  15   1        1.99       18.15      8.97 o 
 -11  15   1       18.27       15.12      6.30 o 
  -9  15   1        7.17        0.71      6.10 o 
  -7  15   1      445.53      449.68     10.50 o 
  -5  15   1      830.95      872.66     17.22 o 
  -3  15   1      101.85       96.48      6.57 o 
  -1  15   1      152.29      176.29      7.31 o 
   1  15   1      484.19      519.68     12.15 o 
   3  15   1      206.39      199.10      9.56 o 
   5  15   1        3.19        5.82      5.63 o 
   7  15   1      117.16      122.23      7.37 o 
   9  15   1      130.48      142.09      7.59 o 
  11  15   1       80.61      108.37     13.33 o 
  13  15   1       25.64       64.71     18.80 o 
 -12  16   1        1.83        2.64     12.72 o 
 -10  16   1        7.84      -12.40     12.40 o 
  -8  16   1       46.66       55.91     12.67 o 
  -6  16   1      156.25      166.27     12.08 o 
  -4  16   1      234.90      224.17     12.53 o 
  -2  16   1        4.72        5.97      5.90 o 
   0  16   1      430.85      464.17     10.55 o 
   2  16   1      718.79      692.78     12.85 o 
   4  16   1      374.10      345.92     17.35 o 
   6  16   1       21.98       33.11     12.22 o 
   8  16   1       55.97       48.00     20.28 o 
  10  16   1      239.30      249.81     21.96 o 
  -5  17   1      203.17      267.81     24.36 o 
  -3  17   1       88.26       95.94     20.76 o 
  -1  17   1        1.66       19.60     18.92 o 
   1  17   1       81.16      110.35     20.38 o 
   3  17   1       49.36       39.00     18.19 o 
 -32   0   2       33.54       28.28     15.00 o 
 -30   0   2        2.75       -0.52     10.16 o 
 -28   0   2      206.68      183.87     11.18 o 
 -26   0   2       72.98       85.01      8.00 o 
 -24   0   2      197.69      165.10      9.55 o 
 -22   0   2     2104.49     2106.47     26.51 o 
 -20   0   2     1257.52     1329.12     14.34 o 
 -18   0   2     4377.11     4421.35     47.66 o 
 -16   0   2    12578.47    12715.32    100.90 o 
 -14   0   2    14248.52    15032.24    126.78 o 
 -12   0   2      862.95      856.41     14.78 o 
 -10   0   2        2.11        3.29      2.07 o 
  -8   0   2      637.71      594.07     10.70 o 
  -6   0   2    31284.90    31558.76    519.42 o 
  -4   0   2    31684.86    31259.02    602.74 o 
  -2   0   2    18522.57    18284.90    449.60 o 
   0   0   2    11057.81    11508.70    205.88 o 
   2   0   2     8627.71     9138.68    162.88 o 
   4   0   2    43088.84    41885.07    684.37 o 
   6   0   2    22235.48    22901.55    299.50 o 
   8   0   2     3118.06     3468.45     43.07 o 
  10   0   2    19802.37    19564.15    162.84 o 
  12   0   2    27622.42    27685.72    191.42 o 
  14   0   2     1388.13     1382.92     15.57 o 
  16   0   2       66.78       64.46      4.61 o 
  18   0   2        6.43        6.12      4.15 o 
  20   0   2       33.55       18.92      4.86 o 
  22   0   2       47.77       70.42      6.56 o 
  24   0   2      748.06      848.97     25.13 o 
  26   0   2        2.80        2.06     11.94 o 
  28   0   2      252.27      369.30     99.21 o 
 -31   1   2       39.80       37.47      7.76 o 
 -29   1   2       11.21       16.11      7.06 o 
 -27   1   2        1.03       -5.66      5.66 o 
 -25   1   2        1.20       -0.92      4.54 o 
 -23   1   2      687.14      639.06     14.30 o 
 -21   1   2     2615.12     2576.46     19.01 o 
 -19   1   2     1096.87     1114.21      8.82 o 
 -17   1   2     1860.38     1878.17     12.53 o 
 -15   1   2      377.73      388.09      5.29 o 
 -13   1   2     5523.40     6009.70     35.56 o 
 -11   1   2      180.53      212.96      4.42 o 
  -9   1   2     5817.53     6077.49     67.36 o 
  -7   1   2       47.81       39.44      2.03 o 
  -5   1   2     4774.80     5089.03     67.96 o 
  -3   1   2     5931.02     6344.46    105.71 o 
  -1   1   2     2194.33     2339.60     34.15 o 
   1   1   2      359.21      344.10      5.52 o 
   3   1   2      116.39      156.82      4.24 o 
   5   1   2     2086.27     2002.23     20.55 o 
   7   1   2    26262.79    27777.01    264.82 o 
   9   1   2       45.69       98.67      4.89 o 
  11   1   2     6569.96     6636.31     40.83 o 
  13   1   2       13.76       16.96      1.91 o 
  15   1   2     1344.02     1209.16     10.24 o 
  17   1   2      528.43      446.37      6.29 o 
  19   1   2        1.67       -2.38      3.38 o 
  21   1   2      102.02      115.17      4.60 o 
  23   1   2      150.21      162.33      5.62 o 
  25   1   2        0.38        6.78      5.52 o 
  27   1   2        0.34        4.87      8.44 o 
  29   1   2       31.89       25.18     11.25 o 
 -32   2   2       12.85       18.52     11.80 o 
 -30   2   2       68.24       69.19      8.15 o 
 -28   2   2       47.37       48.04      6.93 o 
 -26   2   2       58.33       41.60      5.27 o 
 -24   2   2      315.06      317.84      7.76 o 
 -22   2   2      347.32      354.34      8.83 o 
 -20   2   2     1528.59     1502.21     11.12 o 
 -18   2   2      321.32      300.63      4.57 o 
 -16   2   2     1428.34     1394.03     10.12 o 
 -14   2   2     5243.63     5090.78     30.25 o 
 -12   2   2       41.00       25.24      2.25 o 
 -10   2   2     4582.34     4806.32     33.03 o 
  -8   2   2     5823.62     5905.28     72.73 o 
  -6   2   2     1237.05     1185.34     15.89 o 
  -4   2   2     1724.84     1983.14     18.00 o 
  -2   2   2    37544.17    36114.05    324.74 o 
   0   2   2     6617.00     7530.94     64.57 o 
   2   2   2    17443.39    17263.54    255.49 o 
   4   2   2    49282.92    46966.65    458.41 o 
   6   2   2    13948.57    15500.08    135.34 o 
   8   2   2     1779.44     1593.61     15.39 o 
  10   2   2     3024.56     3010.91     19.62 o 
  12   2   2      357.59      367.43      6.67 o 
  14   2   2       26.12       25.90      2.50 o 
  16   2   2      133.06      135.88      3.90 o 
  18   2   2      165.88      170.35      4.76 o 
  20   2   2      656.36      615.63      9.82 o 
  22   2   2      122.54      128.36      4.92 o 
  24   2   2        3.78       -1.08      4.88 o 
  26   2   2        2.65       -6.69      6.69 o 
  28   2   2        0.62       -5.02      9.46 o 
 -31   3   2       54.33       46.80     12.29 o 
 -29   3   2      119.14      111.99      9.08 o 
 -27   3   2       10.33       17.79      6.41 o 
 -25   3   2      244.30      216.35      6.80 o 
 -23   3   2      991.42      980.17     21.96 o 
 -21   3   2     1559.20     1596.17     13.25 o 
 -19   3   2      640.69      612.34      6.22 o 
 -17   3   2     1968.51     2035.74     13.82 o 
 -15   3   2     8822.40     8878.02     51.69 o 
 -13   3   2    10414.21    10420.82     64.41 o 
 -11   3   2     4832.82     5582.81     38.68 o 
  -9   3   2     3804.32     3558.06     26.39 o 
  -7   3   2     1337.48     1208.94     15.16 o 
  -5   3   2      181.04      198.83      5.75 o 
  -3   3   2    20619.73    20264.54    237.28 o 
  -1   3   2    46153.20    43731.40    427.16 o 
   1   3   2     2061.76     1886.29     17.97 o 
   3   3   2    67521.37    58814.50    477.28 o 
   5   3   2    11815.73    10778.94     94.62 o 
   7   3   2      102.29      139.20      2.80 o 
   9   3   2     9650.11     9649.47     52.81 o 
  11   3   2    11320.70    11489.00     62.49 o 
  13   3   2     1091.18     1107.56      9.21 o 
  15   3   2      168.22      202.78      4.30 o 
  17   3   2        1.12        6.06      3.23 o 
  19   3   2      495.92      483.55      8.42 o 
  21   3   2      601.77      606.70      9.87 o 
  23   3   2      167.50      179.00      5.73 o 
  25   3   2       39.18       58.60      6.57 o 
  27   3   2       44.85       42.99      9.90 o 
 -30   4   2       77.30       70.92      8.97 o 
 -28   4   2       27.72       36.23      8.00 o 
 -26   4   2       20.25       18.44      6.69 o 
 -24   4   2       68.57       60.40      5.43 o 
 -22   4   2      208.41      202.26      6.45 o 
 -20   4   2       46.02       33.29      3.06 o 
 -18   4   2      312.06      287.20      4.69 o 
 -16   4   2     1036.29     1000.02      7.93 o 
 -14   4   2      295.29      259.91      3.97 o 
 -12   4   2      955.01     1132.88      9.79 o 
 -10   4   2      531.24      577.48      6.12 o 
  -8   4   2       98.74       90.27      4.85 o 
  -6   4   2      129.57      145.88      4.12 o 
  -4   4   2      866.66      946.45     13.35 o 
  -2   4   2     2305.08     2420.68     30.08 o 
   0   4   2     1874.67     2090.48     34.28 o 
   2   4   2     1282.83     1197.42     12.26 o 
   4   4   2     6485.84     6597.84     54.01 o 
   6   4   2     6906.16     7715.45     50.43 o 
   8   4   2        0.40       11.55      1.59 o 
  10   4   2     1439.61     1332.76      8.86 o 
  12   4   2      904.03      843.18      7.98 o 
  14   4   2      730.94      657.05      7.22 o 
  16   4   2        3.02        6.40      3.06 o 
  18   4   2        2.02        5.38      3.52 o 
  20   4   2       74.38       78.82      4.63 o 
  22   4   2        8.83        5.62      4.48 o 
  24   4   2       58.07       60.12      5.32 o 
  26   4   2        6.08       12.09      6.96 o 
  28   4   2       10.78       21.08     13.95 o 
 -31   5   2        8.74      -11.04     12.57 o 
 -29   5   2      130.03      135.30      9.67 o 
 -27   5   2        3.32       -0.18      7.43 o 
 -25   5   2      115.34      113.12      6.84 o 
 -23   5   2      684.47      687.75     13.10 o 
 -21   5   2      835.56      849.84     11.64 o 
 -19   5   2      107.58       92.10      3.83 o 
 -17   5   2     3067.65     2883.15     18.90 o 
 -15   5   2     6513.53     6435.15     38.50 o 
 -13   5   2     2003.93     1937.83     13.07 o 
 -11   5   2        9.82       16.24      1.72 o 
  -9   5   2     2368.64     2544.52     16.58 o 
  -7   5   2     3381.16     3559.19     23.00 o 
  -5   5   2      489.10      328.10      4.25 o 
  -3   5   2     7862.44     7958.58     66.55 o 
  -1   5   2    11020.46    12098.49     90.54 o 
   1   5   2     3715.80     3846.10     28.69 o 
   3   5   2    26994.18    27347.62    230.23 o 
   5   5   2    15739.80    15706.06     98.00 o 
   7   5   2      835.01      863.83      6.91 o 
   9   5   2     6640.00     6529.86     35.22 o 
  11   5   2    10180.17     9564.08     56.81 o 
  13   5   2     3901.47     3670.81     24.75 o 
  15   5   2       43.23       55.81      3.43 o 
  17   5   2      129.82      128.23      4.59 o 
  19   5   2      312.57      318.34      6.72 o 
  21   5   2      321.44      324.16      7.30 o 
  23   5   2        1.41       -5.15      5.15 o 
  25   5   2       34.23       43.24      7.63 o 
  27   5   2        3.75        2.59     10.54 o 
 -30   6   2      134.80      116.89     13.47 o 
 -28   6   2      106.40      105.94      9.18 o 
 -26   6   2       13.05       -3.29      7.36 o 
 -24   6   2      897.07      863.35     17.54 o 
 -22   6   2     1007.58      974.47     17.28 o 
 -20   6   2      464.63      454.49     10.36 o 
 -18   6   2       21.83       20.24      3.36 o 
 -16   6   2     1606.05     1633.60     12.34 o 
 -14   6   2     1424.85     1462.38     12.15 o 
 -12   6   2     1120.56     1189.18      8.98 o 
 -10   6   2      409.13      404.80      4.69 o 
  -8   6   2     4457.21     4208.32     25.31 o 
  -6   6   2     2282.42     2359.76     14.84 o 
  -4   6   2     8867.31     9516.72     58.43 o 
  -2   6   2     9521.98     9002.06     54.08 o 
   0   6   2     1539.85     1415.82     10.88 o 
   2   6   2    20378.67    18896.66    111.87 o 
   4   6   2    31396.96    30412.61    163.58 o 
   6   6   2     6214.24     6337.87     35.31 o 
   8   6   2      100.27       87.71      2.44 o 
  10   6   2     2744.36     2702.78     17.26 o 
  12   6   2     1284.85     1399.86     12.14 o 
  14   6   2      927.23      960.42      9.58 o 
  16   6   2       42.00       49.23      3.84 o 
  18   6   2      624.24      571.90      8.60 o 
  20   6   2      352.19      334.82      8.07 o 
  22   6   2      147.70      144.51      6.56 o 
  24   6   2        3.87        2.54      5.82 o 
  26   6   2        2.09       -8.19     10.32 o 
 -29   7   2        3.74       -0.39     11.67 o 
 -27   7   2        1.00       -2.54      7.96 o 
 -25   7   2       87.82       73.55      8.24 o 
 -23   7   2        0.49        2.92      5.54 o 
 -21   7   2      101.28       99.57      6.20 o 
 -19   7   2      149.33      134.75      5.33 o 
 -17   7   2       67.57       78.46      4.24 o 
 -15   7   2      196.08      199.25      4.18 o 
 -13   7   2     4035.81     3800.09     24.57 o 
 -11   7   2      646.97      626.23      6.18 o 
  -9   7   2       39.71       53.86      2.97 o 
  -7   7   2        8.73       20.37      1.88 o 
  -5   7   2      129.43      140.59      2.68 o 
  -3   7   2      100.79      120.45      3.02 o 
  -1   7   2      601.50      661.47      5.83 o 
   1   7   2        6.86        5.44      1.73 o 
   3   7   2       82.86       88.54      3.27 o 
   5   7   2       42.29       48.21      3.82 o 
   7   7   2     5074.28     4572.55     25.55 o 
   9   7   2      622.26      622.89      6.24 o 
  11   7   2      225.98      211.47      4.17 o 
  13   7   2      207.44      169.97      4.62 o 
  15   7   2      478.61      465.03      7.69 o 
  17   7   2      131.65      149.98      6.52 o 
  19   7   2      135.01      131.20      5.85 o 
  21   7   2       17.53       17.13      5.39 o 
  23   7   2        0.18       -4.91      6.43 o 
  25   7   2        4.54       -2.26     10.23 o 
 -28   8   2        7.66       -6.65     11.54 o 
 -26   8   2        1.23       10.36      7.95 o 
 -24   8   2      151.98      141.97     10.93 o 
 -22   8   2      448.38      462.24     11.07 o 
 -20   8   2      227.92      222.66      7.50 o 
 -18   8   2      343.87      345.62      8.31 o 
 -16   8   2     3003.79     3073.75     25.32 o 
 -14   8   2     2675.68     2546.08     21.16 o 
 -12   8   2     2213.19     2132.01     15.43 o 
 -10   8   2     1765.74     1819.20     12.98 o 
  -8   8   2        6.30       11.07      2.11 o 
  -6   8   2     7670.90     7612.57     42.84 o 
  -4   8   2    13631.07    13180.83     74.44 o 
  -2   8   2       37.66       59.26      3.63 o 
   0   8   2     3157.37     3049.57     19.29 o 
   2   8   2     3143.29     3237.23     19.58 o 
   4   8   2     1812.88     1771.27     12.28 o 
   6   8   2      491.45      579.12      5.91 o 
   8   8   2      367.93      288.79      5.83 o 
  10   8   2     5178.14     5128.67     35.87 o 
  12   8   2     4034.71     4090.25     31.50 o 
  14   8   2      610.96      633.36      9.55 o 
  16   8   2        1.53        2.83      4.29 o 
  18   8   2       73.13       63.32      5.18 o 
  20   8   2      163.42      161.62      6.69 o 
  22   8   2      223.49      232.03      8.67 o 
  24   8   2      122.42      148.58     12.07 o 
 -27   9   2        0.00        2.63     11.73 o 
 -25   9   2      119.23      114.63      9.25 o 
 -23   9   2      648.99      661.67     22.65 o 
 -21   9   2     1577.44     1589.50     27.32 o 
 -19   9   2       11.04       12.88      5.64 o 
 -17   9   2     2039.97     2013.46     20.63 o 
 -15   9   2     1271.73     1209.81     15.79 o 
 -13   9   2       93.99       93.72      4.71 o 
 -11   9   2      106.28       94.36      3.53 o 
  -9   9   2      168.25      173.21      4.82 o 
  -7   9   2     2497.22     2340.32     15.44 o 
  -5   9   2     4397.48     4416.21     26.81 o 
  -3   9   2     4550.33     4482.30     28.38 o 
  -1   9   2      666.18      648.33      7.90 o 
   1   9   2     3689.43     3360.76     21.35 o 
   3   9   2     3522.34     3491.71     29.99 o 
   5   9   2     8203.14     8107.15     55.95 o 
   7   9   2     4505.52     4382.18     31.85 o 
   9   9   2      438.19      384.86      6.32 o 
  11   9   2     5200.72     5112.92     39.14 o 
  13   9   2     1316.62     1370.67     17.63 o 
  15   9   2      247.38      244.39      9.69 o 
  17   9   2      144.83      131.92      6.16 o 
  19   9   2      165.21      153.88      6.63 o 
  21   9   2      204.81      224.12     13.65 o 
  23   9   2       82.77      116.75     15.50 o 
 -26  10   2       67.24       71.20     12.42 o 
 -24  10   2        9.35        5.35      7.83 o 
 -22  10   2       11.86       13.67      7.52 o 
 -20  10   2       17.38        5.58      7.09 o 
 -18  10   2      338.33      351.74     10.28 o 
 -16  10   2       64.03       64.31      5.31 o 
 -14  10   2      112.16      126.44      5.64 o 
 -12  10   2       29.05       29.54      3.60 o 
 -10  10   2        4.16       -0.52      2.84 o 
  -8  10   2      441.26      427.87      6.61 o 
  -6  10   2       73.84       61.69      3.37 o 
  -4  10   2      483.01      474.70     10.87 o 
  -2  10   2      107.56      105.27      3.90 o 
   0  10   2        4.55        1.08      3.30 o 
   2  10   2      290.47      254.49      5.94 o 
   4  10   2        5.94        0.89      3.50 o 
   6  10   2       35.45       39.16      3.90 o 
   8  10   2      246.39      308.10      8.03 o 
  10  10   2       26.45       18.56      4.06 o 
  12  10   2      391.02      395.21     11.92 o 
  14  10   2        7.51       11.74      4.78 o 
  16  10   2       28.09       25.12      5.52 o 
  18  10   2       49.63       49.19      6.00 o 
  20  10   2      308.29      337.61     16.07 o 
  22  10   2       10.66        8.24     13.31 o 
 -25  11   2       73.36       92.22     13.65 o 
 -23  11   2      114.98      112.53      9.30 o 
 -21  11   2      124.99      142.12      9.41 o 
 -19  11   2       18.47       14.75      6.06 o 
 -17  11   2      386.55      398.29     12.80 o 
 -15  11   2      784.84      769.11     11.12 o 
 -13  11   2     1196.53     1171.33     15.35 o 
 -11  11   2       77.80       80.93      4.58 o 
  -9  11   2     1110.86     1103.67     11.37 o 
  -7  11   2      989.37      960.80     16.38 o 
  -5  11   2      442.70      434.74      8.65 o 
  -3  11   2     1943.52     1925.93     17.54 o 
  -1  11   2     1717.89     1686.96     15.92 o 
   1  11   2     1084.05      977.21     11.91 o 
   3  11   2     8202.99     7954.06     64.66 o 
   5  11   2     3283.29     3268.42     27.55 o 
   7  11   2        7.58       14.28      4.20 o 
   9  11   2      542.51      526.56     11.73 o 
  11  11   2     1538.78     1519.10     17.18 o 
  13  11   2      411.00      382.49     10.88 o 
  15  11   2      150.08      140.21      6.71 o 
  17  11   2       26.73       30.39      5.93 o 
  19  11   2      175.84      177.20      9.11 o 
  21  11   2       71.50       84.88     27.03 o 
 -22  12   2      235.01      238.23     14.67 o 
 -20  12   2       66.43       70.13      8.59 o 
 -18  12   2       86.72       85.05      6.98 o 
 -16  12   2     1102.11     1108.92     21.51 o 
 -14  12   2     1525.43     1524.66     28.98 o 
 -12  12   2       33.48       43.82      4.83 o 
 -10  12   2      193.79      196.81      5.91 o 
  -8  12   2      185.08      187.02      5.97 o 
  -6  12   2      250.47      238.65      6.03 o 
  -4  12   2      639.27      554.92      8.49 o 
  -2  12   2     1326.81     1409.81     14.24 o 
   0  12   2       99.88      107.63      4.81 o 
   2  12   2     1391.25     1395.37     14.30 o 
   4  12   2     4231.44     4218.06     53.50 o 
   6  12   2     1412.15     1429.42     16.07 o 
   8  12   2      704.35      705.77     11.22 o 
  10  12   2     1863.57     1838.83     30.33 o 
  12  12   2      775.58      794.05     14.18 o 
  14  12   2      151.39      149.93      7.27 o 
  16  12   2        1.87        2.73      6.03 o 
  18  12   2       24.48       11.59      8.29 o 
  20  12   2      204.41      228.61     16.98 o 
 -21  13   2        0.92       -3.77     14.82 o 
 -19  13   2       26.85       35.69      8.43 o 
 -17  13   2       49.56       60.94      6.90 o 
 -15  13   2       14.48       23.65      6.67 o 
 -13  13   2       10.66       10.16      6.47 o 
 -11  13   2       42.20       37.04      5.00 o 
  -9  13   2       56.59       64.00      5.21 o 
  -7  13   2       89.72      104.49      5.58 o 
  -5  13   2       50.85       51.40      5.00 o 
  -3  13   2        4.45        3.03      4.15 o 
  -1  13   2        9.04        6.98      4.29 o 
   1  13   2      136.11      169.98      5.80 o 
   3  13   2        7.32       15.04      4.53 o 
   5  13   2       11.15       16.06      4.53 o 
   7  13   2        1.97        8.20      5.17 o 
   9  13   2       20.49       14.85      5.35 o 
  11  13   2      146.84      158.93      6.83 o 
  13  13   2      151.75      173.46     10.17 o 
  15  13   2        2.73        1.50      7.69 o 
  17  13   2        8.78        7.22     11.44 o 
 -18  14   2        4.66        2.33     13.42 o 
 -16  14   2       74.69       72.27      9.99 o 
 -14  14   2      244.73      236.06      9.25 o 
 -12  14   2      224.42      207.08      8.87 o 
 -10  14   2        0.88        4.02      5.83 o 
  -8  14   2      291.13      239.88      7.10 o 
  -6  14   2      390.42      394.16      8.81 o 
  -4  14   2      489.68      497.27      9.56 o 
  -2  14   2      564.85      513.59     10.26 o 
   0  14   2        1.11       -0.61      4.92 o 
   2  14   2     1290.69     1189.81     17.79 o 
   4  14   2     1436.37     1349.50     17.36 o 
   6  14   2      223.51      243.25      7.62 o 
   8  14   2       10.11        7.28      5.59 o 
  10  14   2      165.65      157.08      7.01 o 
  12  14   2      187.58      190.57     12.96 o 
  14  14   2       54.38       31.58     15.75 o 
 -15  15   2      500.75      529.78     49.02 o 
 -13  15   2      202.88      167.34     10.68 o 
 -11  15   2        6.94        5.84      6.65 o 
  -9  15   2      185.94      164.00      7.67 o 
  -7  15   2       43.57       31.29      6.34 o 
  -5  15   2      107.35      125.04      7.36 o 
  -3  15   2      284.37      275.51     11.05 o 
  -1  15   2      167.58      150.54      6.97 o 
   1  15   2       26.32        4.14      5.70 o 
   3  15   2     1088.08     1022.91     21.30 o 
   5  15   2      841.81      832.82     21.13 o 
   7  15   2       10.17       26.66      5.97 o 
   9  15   2      375.68      355.63     12.79 o 
  11  15   2      530.67      591.88     32.14 o 
  13  15   2      255.93      281.56     22.31 o 
 -12  16   2        9.67      -13.01     13.01 o 
 -10  16   2       41.61       21.23     15.28 o 
  -8  16   2       35.87       34.76      7.93 o 
  -6  16   2        4.42       -1.96      6.17 o 
  -4  16   2       53.91       55.58      6.78 o 
  -2  16   2        4.73       -3.66      6.28 o 
   0  16   2        0.72        2.65      6.40 o 
   2  16   2       18.31       26.41      6.57 o 
   4  16   2        5.81       -2.68      7.83 o 
   6  16   2        5.37       -8.61     17.88 o 
   8  16   2        0.13      -14.09     17.46 o 
  -5  17   2      231.43      262.60     16.34 o 
  -3  17   2      186.20      177.26     15.26 o 
  -1  17   2       15.17       28.53     19.69 o 
   1  17   2      224.76      221.15     23.22 o 
   3  17   2      531.20      581.11     32.49 o 
 -33   1   3        0.63       -5.49     11.83 o 
 -31   1   3       48.31       49.04      7.92 o 
 -29   1   3      178.33      161.26      8.15 o 
 -27   1   3      256.73      219.82      6.99 o 
 -25   1   3      207.67      214.63      6.46 o 
 -23   1   3      999.82      924.85      9.74 o 
 -21   1   3     3142.79     3147.14     21.60 o 
 -19   1   3     1916.11     1881.63     13.84 o 
 -17   1   3       68.43       96.70      4.95 o 
 -15   1   3     4154.08     4145.33     28.44 o 
 -13   1   3     6835.58     6510.54     41.50 o 
 -11   1   3    13765.21    13972.01     99.08 o 
  -9   1   3       58.92       51.49      2.42 o 
  -7   1   3     1187.37     1373.66     22.77 o 
  -5   1   3    11694.29    12194.25    177.92 o 
  -3   1   3    96721.39    80430.04   1944.00 o 
  -1   1   3    12924.58    13213.23    230.45 o 
   1   1   3    12215.05    13020.86    108.29 o 
   3   1   3     7060.92     7195.92    105.01 o 
   5   1   3    47981.81    46520.34    495.88 o 
   7   1   3    38642.38    37389.77    248.80 o 
   9   1   3      699.73      790.40      7.83 o 
  11   1   3     4292.58     4365.35     25.79 o 
  13   1   3     2982.12     2960.33     17.57 o 
  15   1   3     2618.23     2558.06     18.32 o 
  17   1   3       72.83       70.65      3.50 o 
  19   1   3       15.53       22.07      3.90 o 
  21   1   3      157.57      146.16      5.32 o 
  23   1   3      447.52      445.42     10.13 o 
  25   1   3       94.71      117.20      6.52 o 
  27   1   3        5.21        8.71     23.88 o 
 -32   2   3       44.06       54.22     12.20 o 
 -30   2   3       80.51       79.94      8.60 o 
 -28   2   3      195.39      157.85      7.48 o 
 -26   2   3      220.00      217.63      6.72 o 
 -24   2   3        4.65        5.35      3.72 o 
 -22   2   3     4615.74     4440.57     30.15 o 
 -20   2   3     7705.80     7782.79     48.39 o 
 -18   2   3      325.12      323.40      4.64 o 
 -16   2   3      648.03      620.97      5.79 o 
 -14   2   3    10522.15    10698.83     72.22 o 
 -12   2   3    15391.58    15292.55    101.94 o 
 -10   2   3     6008.48     5899.64     48.18 o 
  -8   2   3      304.29      343.37      6.39 o 
  -6   2   3    17496.38    18200.42    298.84 o 
  -4   2   3     3495.82     3210.69     39.25 o 
  -2   2   3     3240.05     2976.72     32.96 o 
   0   2   3    11027.76    11188.77     88.18 o 
   2   2   3     8594.10     9394.02    105.10 o 
   4   2   3     2948.27     2605.71     26.87 o 
   6   2   3    41293.31    39835.14    244.28 o 
   8   2   3     9133.76     8949.70     50.21 o 
  10   2   3     1108.25     1166.00      8.71 o 
  12   2   3    10724.54    10756.71     55.84 o 
  14   2   3     6019.31     5718.43     35.53 o 
  16   2   3      431.14      379.96      5.98 o 
  18   2   3        2.04        1.78      3.46 o 
  20   2   3      267.67      232.39      6.25 o 
  22   2   3      348.70      341.63      7.38 o 
  24   2   3      198.60      201.29      8.89 o 
  26   2   3        0.56       -2.66      6.67 o 
  28   2   3       29.83       44.59     17.03 o 
 -31   3   3        2.82       -3.72      8.06 o 
 -29   3   3       82.32       87.84      8.65 o 
 -27   3   3       14.22        3.85      6.01 o 
 -25   3   3        4.56        2.91      4.50 o 
 -23   3   3       89.00       93.03      4.38 o 
 -21   3   3      478.09      450.04      6.56 o 
 -19   3   3       27.75       28.90      3.70 o 
 -17   3   3        7.50       12.89      2.12 o 
 -15   3   3      211.82      205.80      5.05 o 
 -13   3   3     1739.52     1833.80     16.46 o 
 -11   3   3      518.90      619.06     12.37 o 
  -9   3   3     7355.67     7766.96     72.22 o 
  -7   3   3      279.55      344.95     20.33 o 
  -5   3   3    11214.86    11912.93    151.98 o 
  -3   3   3       74.20       43.41      2.14 o 
  -1   3   3    16767.79    17334.45    157.33 o 
   1   3   3     1020.53     1134.25     14.66 o 
   3   3   3    12863.90    13740.91    129.74 o 
   5   3   3      150.54      179.73      6.00 o 
   7   3   3     1306.64     1468.66      9.71 o 
   9   3   3      630.39      588.25      4.90 o 
  11   3   3       42.91       47.32      2.02 o 
  13   3   3      532.24      469.79      7.12 o 
  15   3   3     1388.11     1281.44     11.01 o 
  17   3   3       11.86       17.51      3.42 o 
  19   3   3      313.54      315.09      7.15 o 
  21   3   3      165.08      152.22      5.81 o 
  23   3   3       63.14       66.97      5.30 o 
  25   3   3       29.88       26.05      5.77 o 
  27   3   3        4.55        8.90     15.99 o 
 -32   4   3        8.07        1.49     11.75 o 
 -30   4   3      100.09       91.31      9.16 o 
 -28   4   3      192.53      191.66      9.75 o 
 -26   4   3       95.83       99.25      6.43 o 
 -24   4   3      100.18       94.42      5.61 o 
 -22   4   3      114.94      108.45      4.68 o 
 -20   4   3     2964.01     2986.21     26.99 o 
 -18   4   3     8374.35     8392.39     55.26 o 
 -16   4   3      176.78      194.19      4.77 o 
 -14   4   3    22204.08    22039.79    130.37 o 
 -12   4   3    18067.90    18069.25    126.97 o 
 -10   4   3      348.08      379.25      4.30 o 
  -8   4   3      515.45      356.07      4.46 o 
  -6   4   3       43.56       44.67      3.00 o 
  -4   4   3     9298.80     9950.56    115.74 o 
  -2   4   3    17168.25    16984.52    176.85 o 
   0   4   3     6225.37     5855.27     58.11 o 
   4   4   3    21397.08    19760.24    133.46 o 
   6   4   3    14469.55    14869.35     82.65 o 
   8   4   3      529.98      607.90      5.69 o 
  10   4   3     1322.29     1355.72      8.90 o 
  12   4   3      522.36      597.26      7.39 o 
  14   4   3     5798.50     5773.48     37.42 o 
  16   4   3     1422.10     1320.68     11.97 o 
  18   4   3      278.68      271.28      6.45 o 
  20   4   3      498.25      454.98      8.51 o 
  22   4   3      398.01      401.07     11.40 o 
  24   4   3      275.27      316.52     11.04 o 
  26   4   3        7.04       19.46     11.16 o 
 -31   5   3      151.13      149.20     13.97 o 
 -29   5   3      132.88      132.86      9.47 o 
 -27   5   3        1.66       -2.01      7.22 o 
 -25   5   3        5.50        0.74      5.30 o 
 -23   5   3       42.42       43.14      4.92 o 
 -21   5   3     1444.42     1434.59     13.71 o 
 -19   5   3      972.60      950.93      9.85 o 
 -17   5   3       66.21       58.98      2.87 o 
 -15   5   3     1937.19     1910.33     13.59 o 
 -13   5   3    17607.29    17219.85    102.47 o 
 -11   5   3     1367.02     1300.01     10.30 o 
  -9   5   3     5660.97     5835.40     43.24 o 
  -7   5   3     2338.06     2440.35     17.63 o 
  -5   5   3       20.22       35.24      3.27 o 
  -3   5   3     7225.67     7416.15     52.45 o 
  -1   5   3    46170.69    45981.43    293.87 o 
   1   5   3     1690.14     1944.23     14.13 o 
   3   5   3    13658.10    14006.56     86.48 o 
   5   5   3    19362.09    18929.60    104.00 o 
   7   5   3     7159.89     7347.21     41.89 o 
   9   5   3      368.42      384.19      4.19 o 
  11   5   3     1329.97     1347.79     10.24 o 
  13   5   3     3906.01     3722.11     25.92 o 
  15   5   3     2850.79     2858.86     21.03 o 
  17   5   3      300.84      290.85      8.08 o 
  19   5   3      220.00      211.79      6.12 o 
  21   5   3        7.02       14.89      4.84 o 
  23   5   3        8.54        3.25      5.27 o 
  25   5   3       73.05       87.01      8.03 o 
 -30   6   3        1.01        4.65     11.57 o 
 -28   6   3        2.52       -3.17      7.70 o 
 -26   6   3       53.86       59.48      7.48 o 
 -24   6   3        5.57        7.04      5.32 o 
 -22   6   3      259.72      261.33      7.07 o 
 -20   6   3       45.35       56.19      4.16 o 
 -18   6   3     1417.16     1390.25     12.50 o 
 -16   6   3       24.17       14.64      2.67 o 
 -14   6   3      656.96      616.36      6.89 o 
 -12   6   3      120.83      136.51      3.80 o 
 -10   6   3      565.91      523.88      5.38 o 
  -8   6   3       31.88       30.03      1.88 o 
  -6   6   3     6372.00     6133.42     43.48 o 
  -4   6   3     4180.46     4340.35     28.82 o 
  -2   6   3        7.91        6.87      1.47 o 
   0   6   3      155.94      180.60      5.73 o 
   2   6   3       52.06       66.71      3.03 o 
   4   6   3      658.75      562.15      4.97 o 
   6   6   3     1925.02     1921.49     11.83 o 
   8   6   3      237.62      272.52      4.34 o 
  10   6   3      843.65      849.79      7.17 o 
  12   6   3     1476.54     1471.51     11.99 o 
  14   6   3       61.64       62.81      3.77 o 
  16   6   3        0.18       -0.57      3.78 o 
  18   6   3        6.64        9.49      4.27 o 
  20   6   3       58.59       74.03      5.40 o 
  22   6   3        3.51       -5.29      5.54 o 
  24   6   3       50.65       51.49      7.58 o 
  26   6   3       14.85       34.58     24.24 o 
 -29   7   3       39.26       19.70      8.46 o 
 -27   7   3       97.66       94.07      8.83 o 
 -25   7   3       25.61       41.21      7.24 o 
 -23   7   3      306.21      259.89      8.08 o 
 -21   7   3     2311.68     2234.75     25.54 o 
 -19   7   3     1579.24     1583.70     23.75 o 
 -17   7   3       73.89       70.93      3.59 o 
 -15   7   3     2386.40     2394.18     21.57 o 
 -13   7   3     9068.82     8926.74     55.51 o 
 -11   7   3     3495.04     3374.23     21.48 o 
  -9   7   3       66.74       83.46      2.35 o 
  -7   7   3     3253.41     3069.67     19.07 o 
  -5   7   3     5235.87     5020.34     32.96 o 
  -3   7   3     4430.06     4230.01     26.47 o 
  -1   7   3      569.12      572.38      5.90 o 
   1   7   3        9.83       37.39      7.33 o 
   3   7   3      106.18       99.85      2.88 o 
   5   7   3    15631.33    15153.88     77.98 o 
   7   7   3    17349.03    17271.90     90.74 o 
   9   7   3       99.05      134.80      3.34 o 
  11   7   3     3607.88     3565.78     24.03 o 
  13   7   3     5022.54     4907.84     33.45 o 
  15   7   3      303.18      288.31      6.50 o 
  17   7   3       10.87       13.87      4.78 o 
  19   7   3       54.54       57.97      5.55 o 
  21   7   3      172.86      180.53      8.57 o 
  23   7   3      199.69      208.38     10.19 o 
  25   7   3      118.56      118.12     27.01 o 
 -28   8   3       67.40       55.39      8.84 o 
 -26   8   3      112.51      117.39      9.10 o 
 -24   8   3       33.39       25.01      6.98 o 
 -22   8   3      660.51      642.78     11.65 o 
 -20   8   3      625.88      636.59     11.03 o 
 -18   8   3      225.38      241.64      6.93 o 
 -16   8   3      342.65      325.74      6.23 o 
 -14   8   3     1054.37     1073.05     10.65 o 
 -12   8   3     2714.42     2740.97     19.90 o 
 -10   8   3      825.17      810.84      8.01 o 
  -8   8   3      156.89      184.33      3.93 o 
  -6   8   3      102.72      146.36      2.99 o 
  -4   8   3      643.70      696.05      6.78 o 
  -2   8   3      572.23      622.93      5.85 o 
   0   8   3     6348.43     6149.76     39.58 o 
   2   8   3     2016.17     1898.01     12.49 o 
   4   8   3     1417.93     1348.72      9.66 o 
   6   8   3     3639.37     3557.02     21.10 o 
   8   8   3     4380.52     4200.14     27.20 o 
  10   8   3      247.57      234.60      6.45 o 
  12   8   3     2311.50     2223.42     17.79 o 
  14   8   3     1170.90     1190.61     13.38 o 
  16   8   3        9.05        3.11      4.69 o 
  18   8   3      232.04      239.44      7.19 o 
  20   8   3        0.65       -5.34      5.34 o 
  22   8   3       15.23       14.81      6.49 o 
  24   8   3       53.83       60.05     24.34 o 
 -27   9   3       24.28       24.37      8.50 o 
 -25   9   3       63.26       77.34      8.67 o 
 -23   9   3        4.99       11.42      6.96 o 
 -21   9   3      291.94      307.80      9.34 o 
 -19   9   3      274.59      281.85      8.52 o 
 -17   9   3        0.82        0.14      4.53 o 
 -15   9   3      112.38      105.59      4.67 o 
 -13   9   3      635.30      674.31      7.87 o 
 -11   9   3      274.81      278.78      4.90 o 
  -9   9   3       89.92       95.29      2.84 o 
  -7   9   3       92.26      116.30      2.90 o 
  -5   9   3      174.72      158.93      4.21 o 
  -3   9   3       33.88       64.99      2.64 o 
  -1   9   3      442.34      484.90      7.25 o 
   1   9   3     1530.24     1322.19     10.24 o 
   3   9   3       45.38       43.54      2.90 o 
   5   9   3     1088.27     1085.07     10.83 o 
   7   9   3      384.79      371.08      6.51 o 
   9   9   3      175.78      196.48      5.36 o 
  11   9   3      637.07      653.40      8.72 o 
  13   9   3      173.65      158.25      5.68 o 
  15   9   3       18.47       15.61      4.79 o 
  17   9   3      117.60      122.04      6.13 o 
  19   9   3      228.64      248.87      7.50 o 
  21   9   3       50.97       47.70      6.82 o 
  23   9   3       32.08       56.80     24.32 o 
 -26  10   3        0.46        7.46     11.79 o 
 -24  10   3        0.79        2.59      8.03 o 
 -22  10   3      352.49      336.14     10.65 o 
 -20  10   3      696.23      694.38     11.31 o 
 -18  10   3      303.36      295.26      9.04 o 
 -16  10   3      316.07      310.84      7.69 o 
 -14  10   3     2578.84     2573.37     21.48 o 
 -12  10   3     1944.93     1873.04     18.45 o 
 -10  10   3      156.19      149.14      4.67 o 
  -8  10   3      699.88      698.05      7.62 o 
  -6  10   3     2623.81     2590.90     17.51 o 
  -4  10   3     3099.59     3026.42     21.52 o 
  -2  10   3      640.91      706.81      8.26 o 
   0  10   3      390.32      425.75      7.34 o 
   2  10   3       55.11       54.40      3.87 o 
   4  10   3     4497.88     4358.27     34.95 o 
   6  10   3     7594.91     7563.45     57.40 o 
   8  10   3     1352.69     1404.83     14.28 o 
  10  10   3     1183.92     1165.13     15.75 o 
  12  10   3     2141.67     2142.83     22.21 o 
  14  10   3      979.65     1018.40     13.68 o 
  16  10   3       78.53       75.73      6.05 o 
  18  10   3        4.01       10.97      7.14 o 
  20  10   3        8.51       13.76      7.26 o 
  22  10   3       92.02       91.64     24.88 o 
 -25  11   3       15.26        9.51     11.99 o 
 -23  11   3       26.20       19.93      8.22 o 
 -21  11   3      231.09      211.24      9.70 o 
 -19  11   3      229.40      202.58     10.49 o 
 -17  11   3       72.91       83.13      5.83 o 
 -15  11   3      566.61      560.64     11.58 o 
 -13  11   3      266.58      266.02      7.60 o 
 -11  11   3      203.81      211.14      5.60 o 
  -9  11   3       77.72       75.41      4.06 o 
  -7  11   3      302.11      298.52      7.38 o 
  -5  11   3      623.62      589.62      8.20 o 
  -3  11   3       77.91       80.78      4.05 o 
  -1  11   3       33.24       17.39      3.70 o 
   1  11   3      452.82      472.06      8.33 o 
   3  11   3      125.51      104.72      4.86 o 
   5  11   3     1214.22     1155.68     12.77 o 
   7  11   3     1619.99     1543.58     15.30 o 
   9  11   3       91.34      103.40      5.43 o 
  11  11   3       64.32       55.70      5.08 o 
  13  11   3      121.43      128.23      6.39 o 
  15  11   3       76.59       81.59      6.87 o 
  17  11   3       21.10       22.60      6.57 o 
  19  11   3        5.01      -12.57     13.01 o 
  21  11   3       53.54       69.62     24.25 o 
 -24  12   3        0.13       -2.24     11.99 o 
 -22  12   3       16.62        6.54      8.12 o 
 -20  12   3        4.28       -5.20      7.59 o 
 -18  12   3      290.66      326.28     13.85 o 
 -16  12   3        6.14       15.47      5.83 o 
 -14  12   3      773.91      798.43     13.14 o 
 -12  12   3      625.08      603.12     10.53 o 
 -10  12   3       12.20        5.52      4.00 o 
  -8  12   3      324.25      289.59      7.03 o 
  -6  12   3      123.11      134.95      5.30 o 
  -4  12   3      260.43      265.16      6.75 o 
  -2  12   3      234.85      209.37      7.03 o 
   0  12   3       54.73       54.48      4.23 o 
   2  12   3       73.88       72.73      4.81 o 
   4  12   3     1091.64     1126.51     12.83 o 
   6  12   3      673.40      710.09     10.16 o 
   8  12   3        7.65       21.90      4.59 o 
  10  12   3       24.05       34.43      5.11 o 
  12  12   3        7.79        5.28      5.79 o 
  14  12   3      458.11      476.63     18.93 o 
  16  12   3        5.59       10.04      6.87 o 
  18  12   3      104.17      102.57     18.38 o 
 -21  13   3      372.09      391.28     19.90 o 
 -19  13   3      435.33      435.78     13.24 o 
 -17  13   3       16.48       10.52      7.77 o 
 -15  13   3      461.99      494.71     14.58 o 
 -13  13   3     1771.10     1730.94     25.39 o 
 -11  13   3      358.27      316.08      8.64 o 
  -9  13   3      433.72      421.01     10.61 o 
  -7  13   3      114.15      100.53      5.35 o 
  -5  13   3       21.86       18.28      4.58 o 
  -3  13   3      319.64      286.46      7.12 o 
  -1  13   3     1209.34     1183.17     18.84 o 
   1  13   3      206.97      249.06      6.93 o 
   3  13   3      371.95      349.14      7.85 o 
   5  13   3      608.88      563.47     10.25 o 
   7  13   3      333.05      322.84      8.73 o 
   9  13   3        3.42        5.59      5.53 o 
  11  13   3      409.15      375.80     10.73 o 
  13  13   3      543.90      553.74     12.60 o 
  15  13   3      406.58      436.59     15.06 o 
  17  13   3        5.71       13.72     17.46 o 
 -20  14   3        3.50       -1.27     13.78 o 
 -18  14   3        6.21        0.03     13.65 o 
 -16  14   3       55.94       60.49      9.35 o 
 -14  14   3      289.86      284.57     11.93 o 
 -12  14   3        1.95       -6.08      6.08 o 
 -10  14   3       88.57       96.48      6.63 o 
  -8  14   3       14.03       20.40      5.79 o 
  -6  14   3        1.58       -5.25      5.25 o 
  -4  14   3        6.39       -4.96      5.20 o 
  -2  14   3      349.37      364.48      8.31 o 
   0  14   3       25.64       20.25      5.03 o 
   2  14   3      352.49      347.19     11.86 o 
   4  14   3      601.32      599.41     11.38 o 
   6  14   3      243.24      243.63      7.31 o 
   8  14   3        0.73       -5.83      5.83 o 
  10  14   3        7.85       -1.41      6.74 o 
  12  14   3        3.78       -1.59      6.85 o 
  14  14   3       33.67        7.44     17.92 o 
 -17  15   3       11.25       38.72     21.73 o 
 -15  15   3       21.61       38.07     14.31 o 
 -13  15   3      182.13      159.73     10.71 o 
 -11  15   3      147.07      147.66     10.19 o 
  -9  15   3       35.87       42.14      6.26 o 
  -7  15   3       38.66       51.78      7.49 o 
  -5  15   3      254.65      277.23      8.75 o 
  -3  15   3      159.62      152.52      7.48 o 
  -1  15   3       15.67       20.15      6.14 o 
   1  15   3       91.83       90.17      6.62 o 
   3  15   3       30.22       24.35      6.10 o 
   5  15   3      405.33      374.86     10.82 o 
   7  15   3      327.17      341.10      9.78 o 
   9  15   3        5.68        8.34      8.95 o 
  11  15   3      138.74      163.32     21.30 o 
 -12  16   3       82.36       81.29     14.76 o 
 -10  16   3       14.06       32.60     13.62 o 
  -8  16   3       11.29        9.87      8.26 o 
  -6  16   3      126.29      120.61      8.69 o 
  -4  16   3      171.26      165.31     12.43 o 
  -2  16   3      298.26      284.93      9.08 o 
   0  16   3      290.21      269.09      9.55 o 
   2  16   3        2.97        6.33      6.04 o 
   4  16   3      285.12      268.89     11.54 o 
   6  16   3      467.98      535.47     22.20 o 
   8  16   3      143.10      178.55     22.12 o 
  -5  17   3        2.74       11.62     13.58 o 
  -3  17   3       22.95       25.90     13.57 o 
  -1  17   3       66.12       93.53     12.37 o 
   1  17   3       11.64       20.63     11.48 o 
 -32   0   4       43.80       64.65     15.40 o 
 -30   0   4       25.46       34.30     23.93 o 
 -28   0   4      222.37      183.23     17.01 o 
 -26   0   4      325.67      313.20     17.26 o 
 -24   0   4      259.41      259.60      8.30 o 
 -22   0   4       42.43       36.96      5.07 o 
 -20   0   4     3834.72     3912.99     39.44 o 
 -18   0   4     5816.18     5784.54     55.61 o 
 -16   0   4     3514.22     3604.78     39.32 o 
 -14   0   4     3614.23     4050.35     42.97 o 
 -12   0   4    30167.39    30042.83    479.60 o 
 -10   0   4    71484.64    67780.98   1325.93 o 
  -8   0   4     1014.94      827.47     17.93 o 
  -4   0   4    83265.36    75721.50   1835.98 o 
  -2   0   4      574.61     1013.88     29.61 o 
   0   0   4    19494.46    19503.39    408.91 o 
   2   0   4    11294.25    11237.54    201.24 o 
   4   0   4      164.41      189.22      7.90 o 
   6   0   4    25236.37    23661.19    231.48 o 
   8   0   4    25274.29    24794.94    248.39 o 
  10   0   4     8345.87     7548.59     64.67 o 
  12   0   4      820.38      915.66     10.26 o 
  14   0   4     6465.31     6127.58     51.06 o 
  16   0   4     2394.79     2246.24     25.31 o 
  18   0   4     1108.42     1077.41     15.71 o 
  20   0   4       74.73       95.09      6.53 o 
  22   0   4      906.48      984.66     20.06 o 
  24   0   4      476.27      445.80     16.50 o 
  26   0   4       38.00       34.53     18.75 o 
 -33   1   4        4.88       -7.30     12.07 o 
 -31   1   4        1.24        3.17      9.65 o 
 -29   1   4       17.60       14.85      7.28 o 
 -27   1   4      361.33      321.11      8.85 o 
 -25   1   4       76.54       86.82      4.78 o 
 -23   1   4     1035.32      980.41     11.65 o 
 -21   1   4      978.40      955.91      9.73 o 
 -19   1   4      378.64      382.02      5.72 o 
 -17   1   4      224.89      207.31      4.03 o 
 -15   1   4      443.96      467.71      5.45 o 
 -13   1   4      745.85      704.54      8.88 o 
 -11   1   4    27226.10    27168.03    221.64 o 
  -9   1   4     9429.79     9024.71    123.95 o 
  -7   1   4    11445.92    12564.22    172.53 o 
  -5   1   4     6899.04     7995.92     93.44 o 
  -3   1   4     1466.66     1444.71     24.82 o 
  -1   1   4     9023.10     9964.40    174.30 o 
   1   1   4     4360.34     4564.41     44.55 o 
   3   1   4     4483.31     4704.91     35.44 o 
   5   1   4     6076.58     6290.22     38.34 o 
   7   1   4    19130.58    19162.48    118.17 o 
   9   1   4     3594.36     3510.49     22.29 o 
  11   1   4     3996.31     3696.99     20.75 o 
  13   1   4     1693.93     1605.40     11.28 o 
  15   1   4       13.31       13.35      3.14 o 
  17   1   4      455.84      460.87      7.45 o 
  19   1   4      129.50      124.64      4.63 o 
  21   1   4       12.96       18.96      4.45 o 
  23   1   4       35.31       27.26      5.60 o 
  25   1   4        5.99        8.51      6.76 o 
  27   1   4        2.85      -15.81     15.81 o 
 -32   2   4        1.92       -2.70      9.25 o 
 -30   2   4       35.39       40.72     14.61 o 
 -28   2   4       54.96       51.54      7.56 o 
 -26   2   4       24.19       19.63      4.65 o 
 -24   2   4       25.63       38.45      4.09 o 
 -22   2   4      183.77      192.85      4.96 o 
 -20   2   4      704.40      655.01     10.35 o 
 -18   2   4     5713.44     5584.18     36.49 o 
 -16   2   4     1343.47     1361.45     11.04 o 
 -14   2   4     4749.39     4837.06     35.18 o 
 -12   2   4    17479.25    17972.41    186.39 o 
 -10   2   4     4884.10     5005.67     42.07 o 
  -8   2   4     1930.11     2002.75     34.95 o 
  -6   2   4     3526.59     3710.53     51.77 o 
  -4   2   4       26.80       41.83      1.88 o 
  -2   2   4     8273.18     8432.57    101.30 o 
   0   2   4      617.26      616.56      7.85 o 
   2   2   4      862.43      993.66      9.45 o 
   4   2   4      354.50      321.73      5.10 o 
   6   2   4      807.89     1015.06      7.85 o 
   8   2   4     7191.96     7428.37     41.24 o 
  10   2   4     9368.01     9334.34     50.05 o 
  12   2   4      997.09      957.19      7.24 o 
  14   2   4     3254.11     3310.22     23.44 o 
  16   2   4     1290.96     1292.74     11.53 o 
  18   2   4      157.83      144.44      4.88 o 
  20   2   4      218.21      183.21      5.96 o 
  22   2   4        1.28       -4.51      4.51 o 
  24   2   4        2.00       -1.63      6.59 o 
  26   2   4        4.53       10.85     11.03 o 
 -33   3   4        4.28       -4.90     11.79 o 
 -31   3   4      133.09      133.58     11.14 o 
 -29   3   4      311.17      323.75     15.25 o 
 -27   3   4      213.00      195.60      8.19 o 
 -25   3   4      209.63      191.78      6.40 o 
 -23   3   4        0.21        1.82      3.68 o 
 -21   3   4     1339.91     1323.45     17.68 o 
 -19   3   4     8084.57     7900.17     59.71 o 
 -17   3   4     9253.28     9139.38     58.03 o 
 -15   3   4      192.73      211.33      4.06 o 
 -13   3   4    12657.65    12399.13     86.95 o 
 -11   3   4    19782.59    19246.33    196.83 o 
  -9   3   4    10408.88    10291.35     86.58 o 
  -7   3   4       41.00       74.69      7.01 o 
  -5   3   4     9791.35    10246.69    164.97 o 
  -3   3   4    13410.73    13617.83    131.13 o 
  -1   3   4    20100.48    20398.11    169.85 o 
   1   3   4    14104.86    15068.94     99.59 o 
   3   3   4      163.70      211.02      5.59 o 
   5   3   4     5556.28     5654.92     37.80 o 
   7   3   4    10373.45    10089.12     55.22 o 
   9   3   4     7413.89     7271.11     40.68 o 
  11   3   4      145.96      130.67      2.77 o 
  13   3   4     3155.01     3022.29     19.01 o 
  15   3   4     6418.18     6221.86     42.73 o 
  17   3   4      745.97      640.61      8.53 o 
  19   3   4       68.21       81.28      4.73 o 
  21   3   4      315.88      293.72      7.27 o 
  23   3   4      214.94      188.25      7.07 o 
  25   3   4      110.17      103.88      7.72 o 
 -32   4   4        3.89        3.83     11.93 o 
 -30   4   4        0.81        0.49      9.00 o 
 -28   4   4        1.42       -0.60      8.68 o 
 -26   4   4        1.69       -1.72      6.17 o 
 -24   4   4       40.84       32.15      4.98 o 
 -22   4   4       23.93       24.76      3.83 o 
 -20   4   4      384.23      397.31      6.86 o 
 -18   4   4      744.30      729.60      8.00 o 
 -16   4   4       91.65      113.78      3.35 o 
 -14   4   4     4473.28     4566.69     35.40 o 
 -12   4   4     3337.43     3480.10     26.08 o 
 -10   4   4      568.36      563.09      6.35 o 
  -8   4   4     1421.34     1719.70     18.42 o 
  -6   4   4     2158.57     2459.27     21.23 o 
  -4   4   4     8907.61     9751.42     85.18 o 
  -2   4   4     7852.14     8242.53     52.68 o 
   0   4   4     4630.53     4744.00     31.46 o 
   2   4   4      276.79      387.60      4.38 o 
   4   4   4     2587.81     2817.28     19.03 o 
   6   4   4     2820.00     2983.37     17.50 o 
   8   4   4     3542.34     3399.10     18.91 o 
  10   4   4      730.48      698.00      5.90 o 
  12   4   4        0.89        8.48      2.48 o 
  14   4   4      584.26      598.89      7.78 o 
  16   4   4      532.27      482.57      7.59 o 
  18   4   4      259.48      267.60      6.83 o 
  20   4   4        0.57       -4.45      4.45 o 
  22   4   4      138.95      133.19      6.36 o 
  24   4   4       13.53       13.42      6.22 o 
  26   4   4       10.77        1.98     16.02 o 
 -31   5   4        6.44       -6.75      9.27 o 
 -29   5   4      101.07      100.80     10.20 o 
 -27   5   4      120.71      119.00      9.12 o 
 -25   5   4       27.85       24.03      5.78 o 
 -23   5   4        5.69       13.00      4.10 o 
 -21   5   4       45.96       34.54      3.87 o 
 -19   5   4      871.21      896.86      9.87 o 
 -17   5   4     3573.02     3603.09     25.70 o 
 -15   5   4        0.57       -0.56      2.31 o 
 -13   5   4     4381.66     4462.75     41.49 o 
 -11   5   4     4381.92     4192.77     28.07 o 
  -9   5   4     1864.59     1798.71     12.91 o 
  -7   5   4     1055.95     1212.59     13.65 o 
  -5   5   4     7969.54     8309.11     67.91 o 
  -3   5   4     8013.28     8300.68     53.46 o 
  -1   5   4     7643.84     7996.79     46.85 o 
   1   5   4     2163.87     2270.75     16.17 o 
   3   5   4        0.97       18.24      3.17 o 
   5   5   4      514.65      527.64      5.35 o 
   7   5   4     6482.60     6586.56     36.82 o 
   9   5   4     4888.50     4738.13     25.09 o 
  11   5   4       98.65       74.95      2.88 o 
  13   5   4     1688.95     1769.97     14.73 o 
  15   5   4     1368.15     1370.95     14.31 o 
  17   5   4       59.78       60.79      4.32 o 
  19   5   4        1.69       -1.90      4.36 o 
  21   5   4      135.13      131.59      5.89 o 
  23   5   4       50.24       42.17      6.90 o 
  25   5   4       36.28       46.94     10.70 o 
 -30   6   4       13.43       15.08      9.65 o 
 -28   6   4       62.91       58.33      9.76 o 
 -26   6   4      161.58      131.48     10.87 o 
 -24   6   4       68.84       72.28      5.88 o 
 -22   6   4        5.72        8.32      4.10 o 
 -20   6   4     1611.21     1634.33     15.54 o 
 -18   6   4     7862.95     8096.61     73.51 o 
 -16   6   4      700.23      645.95      7.91 o 
 -14   6   4     4165.88     4343.01     30.77 o 
 -12   6   4    16580.62    16290.18    112.79 o 
 -10   6   4    12913.16    12558.95     83.37 o 
  -8   6   4      656.83      686.49      7.93 o 
  -6   6   4      309.32      398.96      4.91 o 
  -4   6   4     3179.49     3140.57     21.27 o 
  -2   6   4     4979.94     5032.57     32.33 o 
   0   6   4     5160.75     4999.54     32.52 o 
   2   6   4      797.93      783.47      6.90 o 
   4   6   4     2183.96     2243.78     13.90 o 
   6   6   4     2705.83     2592.64     14.88 o 
   8   6   4    11930.38    11464.53     58.91 o 
  10   6   4     5191.87     5322.21     30.37 o 
  12   6   4      515.72      472.09      7.01 o 
  14   6   4     2874.33     2807.90     21.51 o 
  16   6   4     1970.08     1910.62     16.23 o 
  18   6   4      358.17      343.86      9.54 o 
  20   6   4        7.52        2.87      4.69 o 
  22   6   4       62.91       42.91      7.45 o 
  24   6   4       45.35       31.49     10.23 o 
 -31   7   4       52.99       50.38     12.91 o 
 -29   7   4       99.97      107.51     10.72 o 
 -27   7   4        6.26        6.05      8.99 o 
 -25   7   4       13.12       18.64      7.73 o 
 -23   7   4       11.94       10.94      5.26 o 
 -21   7   4      162.90      154.99      5.85 o 
 -19   7   4      977.62      964.08     12.25 o 
 -17   7   4      355.62      323.23      6.72 o 
 -15   7   4      336.10      342.77      6.52 o 
 -13   7   4     1830.03     1771.19     13.11 o 
 -11   7   4      205.19      214.59      5.00 o 
  -9   7   4      467.53      496.63      5.23 o 
  -7   7   4      783.82      835.24      7.32 o 
  -5   7   4      815.84      838.90      7.43 o 
  -3   7   4      770.69      849.29      7.26 o 
  -1   7   4     5204.84     5131.61     33.15 o 
   1   7   4       23.92       42.71      1.97 o 
   3   7   4      217.39      177.81      3.59 o 
   5   7   4        9.59       30.66      2.30 o 
   7   7   4       75.61       59.61      2.45 o 
   9   7   4        9.48       15.68      2.52 o 
  11   7   4      394.60      396.95      6.27 o 
  13   7   4      465.44      462.74      7.26 o 
  15   7   4      584.77      533.08      8.04 o 
  17   7   4       27.93       51.07      4.75 o 
  19   7   4      154.13      166.01      7.84 o 
  21   7   4       13.68       13.04      6.38 o 
  23   7   4       61.90       60.04     10.72 o 
 -30   8   4       20.87       19.33     12.34 o 
 -28   8   4      143.69      150.39     12.60 o 
 -26   8   4      306.61      316.37     13.14 o 
 -24   8   4      149.48      163.69     11.06 o 
 -22   8   4       91.54       72.47      7.07 o 
 -20   8   4      973.86      973.64     15.98 o 
 -18   8   4     1879.19     1897.55     17.49 o 
 -16   8   4      572.62      595.57      7.88 o 
 -14   8   4       25.87       32.30      3.27 o 
 -12   8   4      570.00      589.54      6.30 o 
 -10   8   4     7270.61     7435.00     43.35 o 
  -8   8   4      657.13      647.45      6.69 o 
  -6   8   4     9107.40     9074.64     55.75 o 
  -4   8   4     2295.65     2311.85     14.82 o 
  -2   8   4      113.29      123.03      4.09 o 
   0   8   4     5443.15     5192.46     31.02 o 
   2   8   4     5287.45     5322.95     31.62 o 
   4   8   4       25.03       20.17      2.12 o 
   6   8   4     1946.69     1973.86     13.13 o 
   8   8   4     2334.84     2403.51     17.40 o 
  10   8   4       55.25       78.12      3.68 o 
  12   8   4      393.88      392.89      6.84 o 
  14   8   4      468.89      494.73      8.54 o 
  16   8   4      102.94       83.89      5.26 o 
  18   8   4       25.87       16.12      5.83 o 
  20   8   4        1.45       -0.96      6.89 o 
  22   8   4      308.02      338.10     16.24 o 
 -29   9   4        1.81       -7.31     12.05 o 
 -27   9   4      186.43      206.21     16.68 o 
 -25   9   4      130.59      134.05     10.53 o 
 -23   9   4       30.74       35.05      7.92 o 
 -21   9   4      679.85      670.44     13.93 o 
 -19   9   4      936.39      954.44     17.88 o 
 -17   9   4      528.92      532.16      8.28 o 
 -15   9   4      103.08       90.05      4.26 o 
 -13   9   4     3480.77     3574.94     25.37 o 
 -11   9   4     8548.75     8484.52     55.51 o 
  -9   9   4     3401.68     3159.30     20.01 o 
  -7   9   4        1.98        8.44      2.21 o 
  -5   9   4     1121.70     1135.65      9.36 o 
  -3   9   4      625.08      704.72      6.86 o 
  -1   9   4      131.70      149.79      3.22 o 
   1   9   4      602.26      536.32      5.69 o 
   3   9   4     1849.19     1750.35     12.78 o 
   5   9   4     2275.85     2138.19     17.09 o 
   7   9   4     8102.29     7817.20     53.11 o 
   9   9   4     1966.31     2052.39     17.64 o 
  11   9   4       41.08       44.84      4.14 o 
  13   9   4      744.51      788.63     10.61 o 
  15   9   4      197.09      179.79      7.00 o 
  17   9   4      686.23      670.20     16.22 o 
  19   9   4      191.92      173.76      9.88 o 
  21   9   4       33.52       27.54     10.36 o 
 -28  10   4        0.14       -7.14     11.79 o 
 -26  10   4        2.15        3.97      8.13 o 
 -24  10   4        0.11       -1.96      8.84 o 
 -22  10   4       36.92       32.96      8.17 o 
 -20  10   4        2.40       -6.40      6.40 o 
 -18  10   4       41.35       44.77      6.64 o 
 -16  10   4        1.80        5.43      4.28 o 
 -14  10   4      116.50      117.11      4.71 o 
 -12  10   4       37.66       47.30      3.69 o 
 -10  10   4      654.44      640.53      7.18 o 
  -8  10   4      118.77      122.35      3.56 o 
  -6  10   4     3100.06     2943.24     20.31 o 
  -4  10   4      978.91      881.31      9.13 o 
  -2  10   4      218.84      233.03      4.83 o 
   0  10   4        0.02        2.57      2.61 o 
   2  10   4      911.12      895.76     10.15 o 
   4  10   4      168.62      214.80      5.47 o 
   6  10   4      254.74      249.63      5.90 o 
   8  10   4      265.32      277.11      7.79 o 
  10  10   4        8.41       15.50      4.04 o 
  12  10   4        5.81       15.61      4.78 o 
  14  10   4       11.68       12.10      5.52 o 
  16  10   4       15.94       13.70      6.21 o 
  18  10   4        4.10       18.57      7.20 o 
  20  10   4       29.04       30.31     10.33 o 
 -25  11   4      163.12      169.86     11.80 o 
 -23  11   4      191.12      191.88     11.51 o 
 -21  11   4       18.93       17.18      8.15 o 
 -19  11   4     1245.12     1276.25     23.53 o 
 -17  11   4     1185.91     1150.69     27.05 o 
 -15  11   4        2.61       15.05      4.56 o 
 -13  11   4     1138.18     1156.05     13.03 o 
 -11  11   4     1227.02     1235.16     12.60 o 
  -9  11   4      696.60      689.58      9.24 o 
  -7  11   4        1.81        4.28      3.17 o 
  -5  11   4      551.01      480.41      7.66 o 
  -3  11   4      850.97      851.81     10.96 o 
  -1  11   4     1990.69     1965.35     20.25 o 
   1  11   4      966.42      904.81     12.06 o 
   3  11   4        2.23        7.21      3.95 o 
   5  11   4      290.76      286.21      7.11 o 
   7  11   4      273.67      237.55      6.68 o 
   9  11   4      824.36      801.91     13.37 o 
  11  11   4      594.60      655.23     15.12 o 
  13  11   4       11.52       15.74      6.01 o 
  15  11   4      546.25      536.86     12.91 o 
  17  11   4      407.34      414.87     11.89 o 
  19  11   4        4.88       -3.63     10.11 o 
 -24  12   4        0.18        1.07     11.60 o 
 -22  12   4       26.33       31.91      8.41 o 
 -20  12   4      257.89      253.20     12.25 o 
 -18  12   4      532.37      553.98     14.07 o 
 -16  12   4       76.28       79.40      7.95 o 
 -14  12   4      364.03      392.33      9.05 o 
 -12  12   4      724.28      703.25     13.18 o 
 -10  12   4      291.46      236.96      6.64 o 
  -8  12   4       46.81       38.79      4.60 o 
  -6  12   4        0.73       -0.73      4.35 o 
  -4  12   4      150.08      156.20      5.39 o 
  -2  12   4     1057.89     1140.71     13.11 o 
   0  12   4     1128.67     1162.54     14.37 o 
   2  12   4      152.17      131.72      5.56 o 
   4  12   4       71.08       77.67      5.19 o 
   6  12   4      756.10      735.92     16.75 o 
   8  12   4     1160.78     1131.48     14.14 o 
  10  12   4      225.24      250.04      7.70 o 
  12  12   4      173.86      183.85      8.14 o 
  14  12   4      446.58      446.01     12.99 o 
  16  12   4       96.31       92.18     10.01 o 
  18  12   4        2.52       -2.36     17.94 o 
 -23  13   4       16.51        2.29     11.77 o 
 -21  13   4        5.67       11.87      9.52 o 
 -19  13   4       28.34       13.82      8.14 o 
 -17  13   4        3.91        2.22      7.60 o 
 -15  13   4        0.28       22.40      7.78 o 
 -13  13   4       23.05       32.25      7.53 o 
 -11  13   4      250.75      225.92      8.38 o 
  -9  13   4       28.19       25.93      4.97 o 
  -7  13   4       24.72       20.17      4.99 o 
  -5  13   4        0.14        1.38      4.72 o 
  -3  13   4      161.37      159.59      7.10 o 
  -1  13   4      515.63      515.06     12.62 o 
   1  13   4       26.55       29.78      4.87 o 
   3  13   4       56.63       39.39      5.05 o 
   5  13   4       90.89       99.00      5.79 o 
   7  13   4       84.07       98.53      6.61 o 
   9  13   4        1.94       -1.47      6.13 o 
  11  13   4      156.39      159.89      7.92 o 
  13  13   4       65.36       80.44      8.44 o 
  15  13   4       80.91       88.22     16.92 o 
 -20  14   4      134.59      151.15     14.02 o 
 -18  14   4      483.77      499.40     18.29 o 
 -16  14   4      269.09      265.50     21.52 o 
 -14  14   4       30.79       21.59      8.72 o 
 -12  14   4      761.00      760.47     17.19 o 
 -10  14   4     1290.84     1326.17     25.18 o 
  -8  14   4      416.25      404.12     11.28 o 
  -6  14   4        2.88       -4.15      5.24 o 
  -4  14   4        6.87        6.65      5.10 o 
  -2  14   4       20.04        7.18      5.22 o 
   0  14   4      132.06      131.98      8.42 o 
   2  14   4      104.94      127.45      6.63 o 
   4  14   4        2.25       -2.08      5.46 o 
   6  14   4      164.23      155.21      7.63 o 
   8  14   4      492.54      481.74     11.22 o 
  10  14   4      199.94      190.78      8.32 o 
  12  14   4       68.07       72.50     13.12 o 
  14  14   4      310.31      288.29     24.30 o 
 -17  15   4      272.45      299.90     18.39 o 
 -15  15   4        3.58        4.72     14.49 o 
 -13  15   4      253.60      241.61     11.77 o 
 -11  15   4      391.32      390.15     18.01 o 
  -9  15   4        3.39       -6.53      6.78 o 
  -7  15   4      243.02      261.72      9.88 o 
  -5  15   4      436.89      486.43     12.53 o 
  -3  15   4      350.21      318.66      9.72 o 
  -1  15   4       87.70       67.92      7.37 o 
   1  15   4      129.24      131.28      6.86 o 
   3  15   4      122.71      124.88      6.86 o 
   5  15   4       34.26       48.04      6.16 o 
   7  15   4      166.37      159.58      7.38 o 
   9  15   4      601.92      647.44     19.94 o 
  11  15   4      126.93      128.58     14.07 o 
 -12  16   4        3.37        4.91     13.86 o 
 -10  16   4       47.25       38.97     18.81 o 
  -8  16   4        0.36       -2.12      8.67 o 
  -6  16   4      166.09      141.82      8.66 o 
  -4  16   4      124.27       99.80      8.25 o 
  -2  16   4        6.76       -0.55      7.30 o 
   0  16   4       80.93       87.35      8.49 o 
   2  16   4       64.32       88.60     16.93 o 
   4  16   4        4.33       -0.60     11.34 o 
   6  16   4        3.38      -10.92     10.92 o 
  -5  17   4      121.04      117.85     15.47 o 
  -3  17   4       53.05       63.06     12.39 o 
  -1  17   4        5.85       20.04     11.65 o 
 -33   1   5       20.46        8.80     12.08 o 
 -31   1   5       14.99       15.06     11.29 o 
 -29   1   5       49.19       50.58      7.52 o 
 -27   1   5      138.13      154.88      5.91 o 
 -25   1   5      503.25      487.34      7.76 o 
 -23   1   5      337.43      319.11      6.20 o 
 -21   1   5        3.19       -0.79      2.96 o 
 -19   1   5      776.73      791.39     11.49 o 
 -17   1   5     6326.18     6412.87     51.78 o 
 -15   1   5     5873.23     5729.07     55.42 o 
 -13   1   5       10.54       18.77      2.92 o 
 -11   1   5    31319.97    31681.83    281.98 o 
  -9   1   5    21219.52    19836.13    325.46 o 
  -7   1   5     2154.48     1701.16     23.55 o 
  -5   1   5      164.55      161.19     13.05 o 
  -3   1   5    17945.02    18074.61    296.84 o 
  -1   1   5     2701.16     2769.69     41.02 o 
   1   1   5    18298.67    19143.35    173.65 o 
   3   1   5     5744.88     6265.13     40.54 o 
   5   1   5      509.46      644.83      6.07 o 
   7   1   5     7970.20     7735.20     50.59 o 
   9   1   5    10414.28    10372.47     55.39 o 
  11   1   5     1388.14     1415.91      9.51 o 
  13   1   5      466.48      396.63      5.35 o 
  15   1   5      954.02     1027.30     13.46 o 
  17   1   5     1378.75     1351.48     12.71 o 
  19   1   5      295.00      257.52      5.78 o 
  21   1   5       46.68       44.27      5.67 o 
  23   1   5       39.59       41.40      7.01 o 
  25   1   5       51.50       37.87      9.74 o 
 -34   2   5       17.98       13.18     12.16 o 
 -32   2   5        1.29       -6.17     11.15 o 
 -30   2   5       36.56       26.43      9.14 o 
 -28   2   5      121.89      126.76      7.17 o 
 -26   2   5       80.85       89.43      4.75 o 
 -24   2   5       57.94       60.54      4.08 o 
 -22   2   5        4.96        0.52      3.02 o 
 -20   2   5      276.01      296.26      5.40 o 
 -18   2   5     1082.09     1075.01     10.64 o 
 -16   2   5     9487.19     9278.46     88.24 o 
 -14   2   5     8049.76     7997.50     83.40 o 
 -12   2   5     4034.24     4349.32     31.97 o 
 -10   2   5    36551.23    35714.93    504.86 o 
  -8   2   5    14969.21    15105.65    181.91 o 
  -6   2   5     8728.94     9738.42    159.92 o 
  -4   2   5     3966.13     4204.72     58.34 o 
  -2   2   5     4665.78     4762.83     84.51 o 
   0   2   5      969.55      876.53      9.59 o 
   2   2   5      402.39      228.86      6.27 o 
   4   2   5     3002.05     3120.58     19.01 o 
   6   2   5     4756.78     4513.58     27.30 o 
   8   2   5     2532.79     2384.47     15.15 o 
  10   2   5       28.52       45.76      2.99 o 
  12   2   5      349.77      401.20      5.03 o 
  14   2   5      186.13      182.24      4.33 o 
  16   2   5     1394.38     1431.91     12.46 o 
  18   2   5     1049.35     1014.51     10.41 o 
  20   2   5        3.53       -4.44      4.44 o 
  22   2   5      179.55      176.68      7.62 o 
  24   2   5      138.71      106.40      7.85 o 
  26   2   5      140.02      154.17     19.91 o 
 -33   3   5        0.14        3.04     11.88 o 
 -31   3   5       29.69       39.97     11.85 o 
 -29   3   5       23.30       24.35      9.08 o 
 -27   3   5       87.57       69.54      5.40 o 
 -25   3   5       34.59       43.52      4.31 o 
 -23   3   5      119.56      121.06      4.69 o 
 -21   3   5        3.84        7.34      3.19 o 
 -19   3   5      352.13      351.16      7.37 o 
 -17   3   5     1541.51     1523.79     16.32 o 
 -15   3   5      146.90      236.78     21.40 o 
 -13   3   5      483.97      490.38      9.96 o 
 -11   3   5     2636.55     2707.81     23.55 o 
  -9   3   5        5.26        2.10      2.47 o 
  -7   3   5     7196.25     7413.73     72.98 o 
  -5   3   5     3750.24     4082.77     45.19 o 
  -3   3   5     8115.88     8790.99     86.27 o 
  -1   3   5     8828.11     9710.08     63.56 o 
   1   3   5      105.06       79.56      3.37 o 
   3   3   5       49.19       71.29      2.23 o 
   5   3   5      144.52      136.34      3.27 o 
   7   3   5      601.94      523.67      5.01 o 
   9   3   5       77.61       44.46      2.08 o 
  11   3   5       33.70       17.35      4.37 o 
  13   3   5       12.36       25.27      2.75 o 
  15   3   5      808.94      795.54      8.67 o 
  17   3   5       71.31       84.46      4.41 o 
  19   3   5       31.88       29.37      4.33 o 
  21   3   5        2.67        4.09      5.89 o 
  23   3   5        3.50       -1.48      6.11 o 
  25   3   5       36.38       50.39      9.96 o 
 -32   4   5        4.17       22.36     12.11 o 
 -30   4   5       66.96       81.24     12.06 o 
 -28   4   5       99.33      125.46     11.41 o 
 -26   4   5       98.59       93.29      5.91 o 
 -24   4   5     1138.77     1086.86     13.52 o 
 -22   4   5     2256.15     2258.20     18.88 o 
 -20   4   5      959.48      943.88     10.02 o 
 -18   4   5     9621.43     9774.09     71.12 o 
 -16   4   5     8090.27     8176.78     63.20 o 
 -14   4   5     2235.03     2405.29     29.04 o 
 -12   4   5     7443.61     7903.38     93.77 o 
 -10   4   5    22750.70    23027.03    204.44 o 
  -8   4   5    12608.76    11896.84     94.27 o 
  -6   4   5     7760.91     7596.82     56.35 o 
  -4   4   5     1151.94      943.17      8.86 o 
  -2   4   5    15520.83    14685.44     89.73 o 
   0   4   5     4847.10     4822.77     29.72 o 
   2   4   5      635.17      706.74      5.79 o 
   4   4   5      604.58      547.22      5.29 o 
   6   4   5     3395.07     3161.95     17.96 o 
   8   4   5     5430.99     5039.68     26.22 o 
  10   4   5    18612.29    18116.31     93.91 o 
  12   4   5      778.55      778.40      7.43 o 
  14   4   5      775.20      780.37      8.83 o 
  16   4   5     1819.87     1828.49     15.86 o 
  18   4   5      758.07      717.52     12.33 o 
  20   4   5       44.91       33.98      5.62 o 
  22   4   5       18.06       25.89      6.82 o 
  24   4   5      128.29      135.23      9.62 o 
 -33   5   5       72.41      105.90     13.86 o 
 -31   5   5        6.61       10.38     11.79 o 
 -29   5   5       30.97       26.47     11.22 o 
 -27   5   5        6.96       11.90      7.35 o 
 -25   5   5       19.31        6.87      4.72 o 
 -23   5   5       42.92       32.81      4.28 o 
 -21   5   5       18.69       11.63      3.77 o 
 -19   5   5     1120.02     1101.85     14.98 o 
 -17   5   5     1974.90     1948.66     16.66 o 
 -15   5   5       45.74       55.16      6.17 o 
 -13   5   5     1367.53     1399.33     14.97 o 
 -11   5   5      296.60      229.09      5.05 o 
  -9   5   5     5323.97     5218.26     50.99 o 
  -7   5   5     6906.70     7038.69     58.82 o 
  -5   5   5      994.80     1138.57      9.83 o 
  -3   5   5    22627.80    23448.97    141.84 o 
  -1   5   5    17660.34    17950.50    108.16 o 
   1   5   5      136.05      127.88      3.40 o 
   3   5   5      693.25      617.28      5.25 o 
   5   5   5      446.68      469.63      4.53 o 
   7   5   5     1333.33     1247.54      8.48 o 
   9   5   5     2346.65     2361.84     14.27 o 
  11   5   5     4319.41     4336.92     26.75 o 
  13   5   5        4.27        6.53      3.24 o 
  15   5   5     2112.59     2115.94     17.29 o 
  17   5   5      663.73      643.76     10.14 o 
  19   5   5       24.27       25.89      4.97 o 
  21   5   5       32.86       30.57      6.78 o 
  23   5   5        2.24       -2.32      6.66 o 
 -32   6   5       46.19       34.63     12.57 o 
 -30   6   5        3.74       22.94     11.91 o 
 -28   6   5        6.15        4.99     12.24 o 
 -26   6   5      116.89      124.50     11.20 o 
 -24   6   5       22.80       24.41      4.79 o 
 -22   6   5       50.20       50.79      4.49 o 
 -20   6   5       78.43       83.48      4.42 o 
 -18   6   5       45.30       49.05      3.76 o 
 -16   6   5      342.49      343.85      5.83 o 
 -14   6   5      656.83      609.82      6.97 o 
 -12   6   5      373.91      388.63      6.06 o 
 -10   6   5     3344.11     3174.98     24.78 o 
  -8   6   5      229.84      195.66      6.20 o 
  -6   6   5     1806.70     1708.97     13.50 o 
  -4   6   5       24.81       45.94      3.05 o 
  -2   6   5        2.36       14.17      1.47 o 
   0   6   5     1980.33     2085.22     14.65 o 
   2   6   5     9554.01     9599.79     52.80 o 
   4   6   5     3082.81     2967.54     17.04 o 
   6   6   5     4695.87     4372.60     24.73 o 
   8   6   5     2680.45     2517.75     15.06 o 
  10   6   5       12.10       18.22      2.52 o 
  12   6   5       22.94       22.95      3.42 o 
  14   6   5       43.20       40.78      3.80 o 
  16   6   5       63.01       64.20      4.72 o 
  18   6   5      105.68      111.89      5.73 o 
  20   6   5        0.16       -5.63      5.63 o 
  22   6   5        0.12       10.52      7.13 o 
  24   6   5        2.49      -10.42     10.42 o 
 -31   7   5        4.98        7.22     12.03 o 
 -29   7   5       67.16       62.99     12.63 o 
 -27   7   5      382.39      382.55     16.44 o 
 -25   7   5      115.14      115.28      9.60 o 
 -23   7   5       70.90       64.86      5.63 o 
 -21   7   5        2.52        4.55      4.34 o 
 -19   7   5      129.67      137.70      5.32 o 
 -17   7   5     2680.35     2751.99     27.95 o 
 -15   7   5     9593.41     9630.75     84.13 o 
 -13   7   5        4.38       -1.48      2.34 o 
 -11   7   5    14415.85    14353.69     91.36 o 
  -9   7   5    21261.49    20487.65    140.14 o 
  -7   7   5     4533.60     4542.53     33.17 o 
  -5   7   5     2133.65     2094.64     17.17 o 
  -3   7   5     4393.08     4228.40     28.23 o 
  -1   7   5     3585.77     3541.87     25.67 o 
   1   7   5      941.30      922.35      7.70 o 
   3   7   5     1256.22     1322.18      8.98 o 
   5   7   5       79.78      113.07      2.77 o 
   7   7   5     2127.79     2213.97     13.91 o 
   9   7   5     2512.02     2742.72     17.38 o 
  11   7   5     1687.44     1763.99     14.07 o 
  13   7   5       55.24       58.20      3.96 o 
  15   7   5      484.12      502.68      8.29 o 
  17   7   5     1305.49     1322.45     17.06 o 
  19   7   5      555.70      514.87     12.07 o 
  21   7   5        7.79        7.87      6.99 o 
  23   7   5       91.77       93.64     11.61 o 
 -30   8   5       69.72      112.63     13.85 o 
 -28   8   5      136.73      165.95     14.20 o 
 -26   8   5       51.54       52.49     11.23 o 
 -24   8   5        5.39        0.98      8.54 o 
 -22   8   5       12.60       11.58      5.50 o 
 -20   8   5        4.53        4.31      4.67 o 
 -18   8   5      686.98      751.69     10.53 o 
 -16   8   5     1843.58     1852.70     19.10 o 
 -14   8   5     1943.23     1820.89     17.35 o 
 -12   8   5        5.93        6.96      2.83 o 
 -10   8   5     6260.78     6150.26     40.77 o 
  -8   8   5     3338.76     3250.58     23.45 o 
  -6   8   5      244.90      201.74      3.89 o 
  -4   8   5     1284.70     1295.63      9.65 o 
  -2   8   5      926.51      881.49      7.71 o 
   0   8   5       97.39       93.23      2.84 o 
   2   8   5     1297.22     1218.77     10.15 o 
   4   8   5      160.19      164.90      3.31 o 
   6   8   5       42.21       50.73      3.97 o 
   8   8   5     1404.01     1342.69     14.36 o 
  10   8   5      519.14      453.57      7.82 o 
  12   8   5       61.70       68.44      4.12 o 
  14   8   5       19.53       13.92      4.59 o 
  16   8   5      203.97      183.93      7.14 o 
  18   8   5      165.26      161.73      7.69 o 
  20   8   5       16.17       20.44      7.17 o 
  22   8   5       14.89       27.33     10.91 o 
 -29   9   5       54.01       58.06     12.81 o 
 -27   9   5       80.70       74.77     10.14 o 
 -25   9   5       98.69      100.78     12.49 o 
 -23   9   5       46.61       55.54     14.34 o 
 -21   9   5        0.47       -0.70      6.18 o 
 -19   9   5      143.18      161.32      6.56 o 
 -17   9   5      455.60      452.69      8.81 o 
 -15   9   5     1632.04     1641.97     15.16 o 
 -13   9   5     1963.56     1837.31     14.82 o 
 -11   9   5       82.41       93.03      3.67 o 
  -9   9   5     2999.53     2854.78     19.76 o 
  -7   9   5     3561.25     3527.46     25.53 o 
  -5   9   5      893.94      909.65      8.44 o 
  -3   9   5      665.72      627.75      8.16 o 
  -1   9   5      985.81      964.74      8.30 o 
   1   9   5      437.42      401.70      5.91 o 
   3   9   5      195.03      198.03      4.13 o 
   5   9   5      164.78      161.18      4.14 o 
   7   9   5      179.37      152.83      4.49 o 
   9   9   5       72.79       64.69      4.39 o 
  11   9   5      196.47      191.66      5.83 o 
  13   9   5      199.72      203.81      7.42 o 
  15   9   5       32.08       38.57      5.95 o 
  17   9   5      318.10      312.05      9.70 o 
  19   9   5        5.64        8.76      7.15 o 
  21   9   5        1.97        5.14     10.46 o 
 -28  10   5       53.43       62.11     13.29 o 
 -26  10   5      123.81      117.13     11.92 o 
 -24  10   5      118.77      110.65     10.46 o 
 -22  10   5        5.61        7.35      7.66 o 
 -20  10   5      164.93      164.47      7.57 o 
 -18  10   5      581.17      570.58     11.54 o 
 -16  10   5     1484.21     1548.97     23.23 o 
 -14  10   5      593.74      569.41      9.37 o 
 -12  10   5     1557.06     1580.66     13.52 o 
 -10  10   5     8834.41     8584.54     59.09 o 
  -8  10   5     3126.23     3158.00     21.85 o 
  -6  10   5        8.79       -2.94      2.94 o 
  -4  10   5     1502.70     1532.87     12.16 o 
  -2  10   5     2861.19     2936.90     20.50 o 
   0  10   5     2289.87     2384.00     17.29 o 
   2  10   5     1118.08     1086.29     10.60 o 
   4  10   5      532.66      556.48      8.64 o 
   6  10   5       42.79       37.49      3.95 o 
   8  10   5     2006.20     2016.75     20.70 o 
  10  10   5     1385.11     1416.95     15.59 o 
  12  10   5      681.37      670.51     10.94 o 
  14  10   5       76.67       81.73      7.05 o 
  16  10   5     1148.22     1179.24     23.49 o 
  18  10   5      384.50      386.10     12.51 o 
  20  10   5        8.54      -10.42     10.42 o 
 -27  11   5       20.33       13.07     12.34 o 
 -25  11   5       54.59       63.40     10.34 o 
 -23  11   5       36.18       26.43      9.35 o 
 -21  11   5        1.45       -7.66      7.66 o 
 -19  11   5       61.45       74.73      8.57 o 
 -17  11   5      321.60      312.92     10.10 o 
 -15  11   5      723.64      701.69     12.32 o 
 -13  11   5        4.65        5.81      4.96 o 
 -11  11   5     1512.74     1612.72     22.97 o 
  -9  11   5     1956.17     1980.92     16.45 o 
  -7  11   5       26.18       36.40      4.86 o 
  -5  11   5      489.28      446.73     12.01 o 
  -3  11   5        6.26       11.42      3.66 o 
  -1  11   5        5.87       18.61      4.33 o 
   1  11   5      485.91      432.75      9.07 o 
   3  11   5      179.69      153.11      5.32 o 
   5  11   5       48.15       39.84      4.49 o 
   7  11   5       77.68       78.09      5.08 o 
   9  11   5      354.02      390.58      9.46 o 
  11  11   5      421.85      400.86      9.70 o 
  13  11   5       70.28       68.44      7.39 o 
  15  11   5        0.69       -6.76      6.76 o 
  17  11   5      170.60      160.14      9.97 o 
  19  11   5      138.44      118.61     26.03 o 
 -24  12   5       85.13       94.47     13.46 o 
 -22  12   5      110.99      116.44     10.82 o 
 -20  12   5       25.43        5.82     10.58 o 
 -18  12   5      173.01      175.02     10.79 o 
 -16  12   5      140.82      145.43     10.39 o 
 -14  12   5       49.73       52.29      7.45 o 
 -12  12   5       92.55       99.18      6.84 o 
 -10  12   5      700.35      736.14     10.28 o 
  -8  12   5      690.01      687.71     10.67 o 
  -6  12   5      373.17      366.29     10.45 o 
  -4  12   5       83.05       81.87      5.12 o 
  -2  12   5     1043.73      988.02     14.13 o 
   0  12   5      361.63      363.76      8.56 o 
   2  12   5        7.52       12.72      4.81 o 
   4  12   5       41.02       26.48      5.07 o 
   6  12   5       85.52       82.71      5.89 o 
   8  12   5      767.43      753.42     16.89 o 
  10  12   5     1320.22     1329.05     16.93 o 
  12  12   5       97.71      113.91      7.32 o 
  14  12   5      128.49      108.86      8.33 o 
  16  12   5      147.53      157.43     13.00 o 
 -23  13   5       51.18       44.45     12.80 o 
 -21  13   5        2.18       -6.98      9.17 o 
 -19  13   5      384.08      392.65     22.74 o 
 -17  13   5     1549.11     1603.28     31.53 o 
 -15  13   5      903.01      892.98     35.10 o 
 -13  13   5       12.86       13.92      8.25 o 
 -11  13   5      581.35      560.88     15.04 o 
  -9  13   5     1736.08     1698.55     32.01 o 
  -7  13   5     1599.08     1559.94     32.59 o 
  -5  13   5       10.95        1.88      4.66 o 
  -3  13   5     1518.08     1537.39     32.31 o 
  -1  13   5      941.38      950.28     14.63 o 
   1  13   5      108.97       96.95      5.93 o 
   3  13   5      197.32      166.30      7.34 o 
   5  13   5      112.25      107.34      7.30 o 
   7  13   5       40.28       28.23      6.09 o 
   9  13   5      492.63      462.08     10.97 o 
  11  13   5      550.00      542.66     11.69 o 
  13  13   5       28.90       26.27     11.21 o 
  15  13   5      197.89      209.22     13.60 o 
 -20  14   5       29.98       40.50     12.45 o 
 -18  14   5      102.75      123.31     10.83 o 
 -16  14   5       19.92        1.81     13.16 o 
 -14  14   5      136.85      148.23     12.17 o 
 -12  14   5      332.18      324.68     14.46 o 
 -10  14   5      103.29       92.36     10.89 o 
  -8  14   5      174.08      163.34      9.95 o 
  -6  14   5       23.78       28.98      6.70 o 
  -4  14   5       19.63       13.61      6.45 o 
  -2  14   5      166.35      180.85      8.48 o 
   0  14   5      141.86      148.95      6.50 o 
   2  14   5        6.19       12.96      5.71 o 
   4  14   5        6.14       -0.61      5.70 o 
   6  14   5       21.55       16.12      5.97 o 
   8  14   5       72.04       67.45      9.24 o 
  10  14   5      290.46      279.00     10.67 o 
  12  14   5       13.63        5.17     10.95 o 
 -17  15   5       54.19       80.37     15.05 o 
 -15  15   5      180.47      169.70     11.17 o 
 -13  15   5        6.66        7.24      8.81 o 
 -11  15   5      475.86      504.45     32.45 o 
  -9  15   5      467.83      459.39     14.98 o 
  -7  15   5       86.09       77.57      7.74 o 
  -5  15   5        8.58       17.74      6.98 o 
  -3  15   5       25.73       28.21      7.04 o 
  -1  15   5       47.44       31.48      6.69 o 
   1  15   5       49.58       47.56      6.96 o 
   3  15   5       60.48       55.30      7.20 o 
   5  15   5        0.56       -5.00      6.72 o 
   7  15   5      118.81      116.76     12.45 o 
   9  15   5       70.82       81.24     12.13 o 
 -14  16   5      124.04      131.90     16.10 o 
 -12  16   5       34.68       23.70     14.62 o 
 -10  16   5      477.32      484.29     23.04 o 
  -8  16   5      388.10      384.22     17.42 o 
  -6  16   5        7.76       -7.97      8.86 o 
  -4  16   5       59.92       46.70      9.51 o 
  -2  16   5      205.50      199.98      8.74 o 
   0  16   5      351.74      359.16     13.70 o 
   2  16   5      394.86      436.72     17.69 o 
   4  16   5       80.48       98.24     12.77 o 
   6  16   5      177.30      187.11     28.95 o 
 -34   0   6       99.38       87.35     21.94 o 
 -32   0   6      296.32      331.18     19.69 o 
 -30   0   6      160.38      162.97     10.63 o 
 -28   0   6       22.78       27.10      6.27 o 
 -26   0   6      371.36      427.44     10.57 o 
 -24   0   6       16.15        9.98      5.31 o 
 -22   0   6       14.36       10.57      4.44 o 
 -20   0   6       11.67       27.90      4.12 o 
 -18   0   6      136.06      142.10      5.23 o 
 -16   0   6     8758.14     8681.12    111.96 o 
 -14   0   6    30603.55    30354.17    303.19 o 
 -12   0   6     1383.45     1264.95     18.15 o 
 -10   0   6    11048.37    11311.92    174.08 o 
  -8   0   6    36357.60    35929.39    564.18 o 
  -6   0   6     7423.84     7201.13    177.56 o 
   0   0   6    15496.59    16124.40    282.33 o 
   2   0   6     6110.33     5715.13     50.37 o 
   4   0   6     1946.81     1971.21     17.65 o 
   6   0   6     3728.30     3639.42     34.82 o 
   8   0   6      782.54      773.46      8.38 o 
  10   0   6     2075.83     1986.89     17.39 o 
  12   0   6     6935.97     7031.62     53.90 o 
  14   0   6     2248.93     2276.86     22.95 o 
  16   0   6       90.89       68.28      6.90 o 
  18   0   6     2445.76     2526.93     33.75 o 
  20   0   6      767.10      711.92     14.17 o 
  22   0   6       26.69       29.66      8.59 o 
  24   0   6        4.12       -1.55     13.74 o 
 -35   1   6        9.93      -11.63     21.58 o 
 -33   1   6       20.62       32.32     12.12 o 
 -31   1   6       46.32       59.97     10.08 o 
 -29   1   6       11.51        6.05      5.58 o 
 -27   1   6      559.95      578.77      8.65 o 
 -25   1   6      990.94     1044.49     10.85 o 
 -23   1   6       31.17       31.40      3.60 o 
 -21   1   6      429.92      407.80      6.54 o 
 -19   1   6     3967.56     3981.53     30.74 o 
 -17   1   6      224.51      226.88      6.00 o 
 -15   1   6    11050.95    11082.09     79.41 o 
 -13   1   6     5056.61     5164.09     42.47 o 
 -11   1   6      687.21      629.45     11.44 o 
  -9   1   6     6154.78     6231.67     83.55 o 
  -7   1   6     7555.04     7906.90    104.65 o 
  -5   1   6     2534.36     2812.35     47.41 o 
  -3   1   6     3307.55     3455.77     60.97 o 
  -1   1   6      137.50      218.76      4.09 o 
   1   1   6    25433.14    26114.89    190.80 o 
   3   1   6     7769.82     8399.48     53.99 o 
   5   1   6      189.09      204.92      3.29 o 
   7   1   6      625.79      631.32      6.10 o 
   9   1   6      663.22      565.14      5.21 o 
  11   1   6       18.58       37.37      2.29 o 
  13   1   6     1039.10     1037.14      9.11 o 
  15   1   6       21.52       16.92      3.71 o 
  17   1   6      415.74      436.66      8.56 o 
  19   1   6      112.18       95.72      5.45 o 
  21   1   6      103.24       96.07      6.23 o 
  23   1   6        3.46       -2.08      6.54 o 
  25   1   6       25.48       21.12      9.97 o 
 -34   2   6       40.71       47.10     12.45 o 
 -32   2   6       20.09       27.25     11.67 o 
 -30   2   6        2.34       -2.48      7.69 o 
 -28   2   6        0.85       -2.27      4.33 o 
 -26   2   6      519.14      498.13      8.22 o 
 -24   2   6     1102.58     1085.59     11.41 o 
 -22   2   6      407.20      399.63      7.49 o 
 -20   2   6        0.23        6.50      2.76 o 
 -18   2   6       12.84        3.72      2.35 o 
 -16   2   6      344.99      393.18      9.26 o 
 -14   2   6     1479.91     1496.66     12.35 o 
 -12   2   6     1197.97     1175.25     11.58 o 
 -10   2   6     1166.97     1267.84     15.14 o 
  -8   2   6    23540.52    23875.26    244.17 o 
  -6   2   6    33270.26    33250.34    440.42 o 
  -4   2   6      291.06      342.55      8.20 o 
  -2   2   6    15448.16    15781.75    216.29 o 
   0   2   6    14048.07    15524.83    119.51 o 
   2   2   6      992.34     1202.59      9.22 o 
   4   2   6     1705.27     1741.05     12.18 o 
   6   2   6     2095.48     2177.15     14.73 o 
   8   2   6      138.86      117.43      2.86 o 
  10   2   6     2643.35     2579.26     15.74 o 
  12   2   6     1319.28     1317.61      9.40 o 
  14   2   6       11.76        9.50      3.03 o 
  16   2   6      123.57      128.90      5.12 o 
  18   2   6      149.70      135.21      5.61 o 
  20   2   6      100.21       94.57      5.97 o 
  22   2   6      147.65      149.44      7.14 o 
  24   2   6       24.42       34.99     10.70 o 
 -33   3   6      109.56      129.68     13.64 o 
 -31   3   6       59.68       74.28     12.08 o 
 -29   3   6        0.73        0.00      6.42 o 
 -27   3   6      109.23      118.77      5.55 o 
 -25   3   6      802.60      770.44      9.81 o 
 -23   3   6     1047.57     1010.36     11.40 o 
 -21   3   6      578.35      615.27      8.88 o 
 -19   3   6      263.07      254.17      5.61 o 
 -17   3   6     6989.76     7338.22     56.83 o 
 -15   3   6     9782.03    10124.11    105.24 o 
 -13   3   6    14252.05    14640.54    113.88 o 
 -11   3   6     3998.93     4043.39     31.19 o 
  -9   3   6    18313.33    18684.89    138.59 o 
  -7   3   6    66011.33    63777.53    668.84 o 
  -5   3   6    12810.16    12948.18    114.06 o 
  -3   3   6     8457.32     8496.07     69.39 o 
  -1   3   6     2522.71     2008.70     16.43 o 
   1   3   6     1373.30     1161.23      8.97 o 
   3   3   6     1151.97     1137.16      8.48 o 
   5   3   6      621.43      615.81      5.72 o 
   7   3   6     1367.47     1317.51      9.08 o 
   9   3   6     1311.25     1446.03      9.82 o 
  11   3   6     6321.15     6427.10     35.91 o 
  13   3   6     1838.09     1830.69     13.74 o 
  15   3   6       15.94       20.60      3.66 o 
  17   3   6      467.75      477.33      8.84 o 
  19   3   6      827.21      841.34     11.74 o 
  21   3   6      180.33      151.44      7.19 o 
  23   3   6       27.94       39.84      6.51 o 
 -34   4   6       27.88       37.77     12.99 o 
 -32   4   6        2.36        6.69     11.61 o 
 -30   4   6        0.10       14.11     10.92 o 
 -28   4   6       17.38        9.54      6.44 o 
 -26   4   6       14.41        8.84      4.47 o 
 -24   4   6       10.70        8.56      3.98 o 
 -22   4   6        1.07        0.60      4.06 o 
 -20   4   6       63.84       72.94      4.08 o 
 -18   4   6      349.36      385.10      8.05 o 
 -16   4   6      190.85      174.82      4.27 o 
 -14   4   6     1301.92     1398.53     30.59 o 
 -12   4   6     1053.23     1009.76     15.02 o 
 -10   4   6      490.08      519.16      5.37 o 
  -8   4   6     4067.95     4048.17     38.67 o 
  -6   4   6     4466.33     4500.57     34.58 o 
  -4   4   6       95.35      144.78      2.65 o 
  -2   4   6     1660.17     1666.53     12.44 o 
   0   4   6     4286.69     4546.91     31.22 o 
   2   4   6      535.20      578.70      5.21 o 
   4   4   6       48.21       69.23      2.14 o 
   6   4   6       97.23      123.68      2.72 o 
   8   4   6      261.48      225.19      4.40 o 
  10   4   6      171.39      170.41      3.45 o 
  12   4   6      493.50      499.54      6.49 o 
  14   4   6       42.02       24.37      3.79 o 
  16   4   6        2.27        3.08      4.36 o 
  18   4   6       70.26       75.49      5.44 o 
  20   4   6       37.96       33.36      6.00 o 
  22   4   6       62.42       64.63      6.78 o 
  24   4   6       61.30       73.39      9.38 o 
 -33   5   6       42.43       40.03     12.70 o 
 -31   5   6       19.17       22.69     11.87 o 
 -29   5   6        7.20       30.25     10.78 o 
 -27   5   6       90.24       87.51      6.67 o 
 -25   5   6       11.39        9.28      4.34 o 
 -23   5   6        5.66       -0.89      3.86 o 
 -21   5   6       18.93       15.33      3.79 o 
 -19   5   6        2.70        4.67      3.42 o 
 -17   5   6      645.37      627.83      9.21 o 
 -15   5   6     2580.56     2482.46     23.54 o 
 -13   5   6     2763.97     2617.46     34.79 o 
 -11   5   6      859.70      997.96     16.71 o 
  -9   5   6     7329.57     7251.11     62.66 o 
  -7   5   6    24439.94    25328.12    210.01 o 
  -5   5   6     3350.83     3424.78     28.82 o 
  -3   5   6     3119.51     3441.60     24.84 o 
  -1   5   6     7669.47     7665.28     48.80 o 
   1   5   6     4828.00     4884.58     30.58 o 
   3   5   6      148.11      166.36      3.63 o 
   5   5   6      305.90      224.11      3.44 o 
   7   5   6      841.74      756.90      6.23 o 
   9   5   6      823.52      844.65      7.17 o 
  11   5   6     1480.90     1483.57     11.70 o 
  13   5   6      482.44      484.08      7.69 o 
  15   5   6       49.53       62.60      4.86 o 
  17   5   6       13.69       20.06      4.87 o 
  19   5   6      443.63      444.43      9.16 o 
  21   5   6      175.05      168.75      7.84 o 
  23   5   6       10.78       12.38      9.99 o 
 -32   6   6       80.21       91.14     13.74 o 
 -30   6   6        5.14       14.00     11.47 o 
 -28   6   6       51.34       45.61      9.17 o 
 -26   6   6      217.29      226.52      7.72 o 
 -24   6   6      879.86      923.44     16.79 o 
 -22   6   6      835.16      827.64     11.14 o 
 -20   6   6      896.37      859.29     18.02 o 
 -18   6   6      199.05      228.61      5.93 o 
 -16   6   6     3668.09     3757.24     32.09 o 
 -14   6   6     4769.47     4723.06     41.98 o 
 -12   6   6     2184.04     2112.65     26.09 o 
 -10   6   6     3190.94     3263.50     42.40 o 
  -8   6   6    20075.05    19298.66    193.92 o 
  -6   6   6    22497.78    21805.83    218.35 o 
  -4   6   6       19.01       13.44      4.91 o 
  -2   6   6     8574.10     8493.44     61.52 o 
   0   6   6     4820.51     4894.85     33.67 o 
   2   6   6     6854.80     6578.36     40.03 o 
   4   6   6     4251.55     4197.05     25.42 o 
   6   6   6     2552.76     2328.73     14.81 o 
   8   6   6      345.38      369.49      4.93 o 
  10   6   6     3177.83     3189.26     20.60 o 
  12   6   6     1125.58     1168.45     12.22 o 
  14   6   6      250.59      251.46      6.62 o 
  16   6   6       92.47      111.91      5.69 o 
  18   6   6      179.38      173.35      8.71 o 
  20   6   6      323.91      301.69      9.02 o 
  22   6   6      151.02      141.91     10.32 o 
 -31   7   6        5.13       -4.73     11.96 o 
 -29   7   6        0.59       14.55     11.51 o 
 -27   7   6       34.83       23.96      8.84 o 
 -25   7   6       39.87       40.38      5.68 o 
 -23   7   6      112.23      127.19      7.28 o 
 -21   7   6       30.99       31.63      4.52 o 
 -19   7   6     1192.77     1143.13     13.62 o 
 -17   7   6      919.88      888.84     15.70 o 
 -15   7   6      473.53      485.05      8.18 o 
 -13   7   6      325.38      346.93      6.34 o 
 -11   7   6      240.29      244.17      5.67 o 
  -9   7   6       52.12       71.49      5.43 o 
  -7   7   6      517.61      532.40      6.70 o 
  -5   7   6       16.17       18.76      2.33 o 
  -3   7   6       12.38       10.67      1.86 o 
  -1   7   6      165.68      157.87      5.80 o 
   1   7   6     5066.35     4524.80     30.37 o 
   3   7   6      705.85      710.05      6.23 o 
   5   7   6     1242.16     1094.99      8.37 o 
   7   7   6       23.13       29.79      2.53 o 
   9   7   6      499.23      474.74      6.09 o 
  11   7   6      622.48      646.90      8.35 o 
  13   7   6       35.37       39.28      4.56 o 
  15   7   6        6.27       13.52      4.63 o 
  17   7   6        8.19        4.13      4.97 o 
  19   7   6       10.96        5.91      6.12 o 
  21   7   6        0.42        3.04      7.51 o 
 -30   8   6       13.74       16.72     13.21 o 
 -28   8   6        6.46       21.23     11.77 o 
 -26   8   6       87.25      101.33     10.56 o 
 -24   8   6       77.04       82.36      7.23 o 
 -22   8   6        3.72        5.29      4.67 o 
 -20   8   6        1.07        2.37      4.29 o 
 -18   8   6      623.55      635.67      9.68 o 
 -16   8   6     4802.96     4923.93     48.56 o 
 -14   8   6     6257.77     6224.44     60.15 o 
 -12   8   6       44.86       38.85      3.53 o 
 -10   8   6     5846.42     5763.48     46.95 o 
  -8   8   6     2776.11     2751.97     21.64 o 
  -6   8   6      490.43      481.99      6.45 o 
  -4   8   6      281.19      281.40      4.53 o 
  -2   8   6       53.27       55.10      2.62 o 
   0   8   6      449.50      519.15      6.01 o 
   2   8   6     1697.84     1908.32     14.71 o 
   4   8   6       68.72       83.31      4.82 o 
   6   8   6      393.89      407.84      5.42 o 
   8   8   6      730.28      746.74      9.43 o 
  10   8   6     1175.28     1187.72     12.55 o 
  12   8   6     1044.19     1040.18     12.21 o 
  14   8   6      119.69      103.33      5.48 o 
  16   8   6      222.46      217.38      7.53 o 
  18   8   6      648.03      678.08     12.46 o 
  20   8   6      136.28      140.33     10.20 o 
 -29   9   6       25.81       30.88     12.75 o 
 -27   9   6      365.73      381.54     28.96 o 
 -25   9   6      209.57      226.93     14.17 o 
 -23   9   6        5.11       12.01      7.29 o 
 -21   9   6      154.99      163.01      6.82 o 
 -19   9   6      718.30      723.94     10.75 o 
 -17   9   6      123.20      133.93      5.52 o 
 -15   9   6     5250.54     5311.81     43.05 o 
 -13   9   6     1507.98     1505.73     15.22 o 
 -11   9   6      446.86      450.89      9.32 o 
  -9   9   6     6206.65     6125.58     44.42 o 
  -7   9   6     7069.00     7015.48     46.16 o 
  -5   9   6      298.53      321.02      5.03 o 
  -3   9   6       18.70       18.79      2.69 o 
  -1   9   6     2472.98     2523.66     18.00 o 
   1   9   6     7200.51     7057.34     47.07 o 
   3   9   6     2540.40     2672.74     19.84 o 
   5   9   6        2.03        8.13      3.15 o 
   7   9   6       95.16      117.88      4.79 o 
   9   9   6       13.11       12.56      3.95 o 
  11   9   6      600.89      573.73      9.89 o 
  13   9   6      463.43      461.20     10.02 o 
  15   9   6        0.00        3.99      5.88 o 
  17   9   6      214.06      204.07      8.05 o 
  19   9   6      247.82      239.92     12.66 o 
 -28  10   6        2.48        7.90     12.27 o 
 -26  10   6        2.40       -3.23     11.41 o 
 -24  10   6       75.22       68.16     12.70 o 
 -22  10   6       13.24        9.89      8.44 o 
 -20  10   6       26.56       15.60      5.98 o 
 -18  10   6        1.23        4.99      4.89 o 
 -16  10   6       17.72       19.96      4.55 o 
 -14  10   6      372.00      366.50      7.53 o 
 -12  10   6       84.89       77.32      4.67 o 
 -10  10   6      635.58      621.18      8.90 o 
  -8  10   6        0.76       -3.15      3.15 o 
  -6  10   6       52.68       60.33      3.09 o 
  -4  10   6       44.16       31.76      3.10 o 
  -2  10   6        6.50       15.05      2.85 o 
   0  10   6        5.97       13.72      3.05 o 
   2  10   6      165.05      204.17      5.69 o 
   4  10   6        1.02        0.54      3.61 o 
   6  10   6      189.92      204.58      6.10 o 
   8  10   6       12.56        8.52      4.64 o 
  10  10   6      104.52       98.72      5.96 o 
  12  10   6       48.15       37.35      6.48 o 
  14  10   6      626.17      612.31     11.71 o 
  16  10   6       95.07      112.40      7.07 o 
  18  10   6       38.33       43.36     10.25 o 
 -27  11   6        6.45       11.20     12.38 o 
 -25  11   6       57.04       62.17     12.88 o 
 -23  11   6       60.12       62.57     11.93 o 
 -21  11   6       88.70       92.67     11.15 o 
 -19  11   6       51.57       51.51      7.84 o 
 -17  11   6      498.27      523.65     14.63 o 
 -15  11   6      505.78      513.53     10.86 o 
 -13  11   6      707.15      734.13     11.46 o 
 -11  11   6       48.04       49.09      5.07 o 
  -9  11   6     2458.43     2447.77     21.51 o 
  -7  11   6     6122.07     6110.31     50.64 o 
  -5  11   6      672.98      659.03      8.89 o 
  -3  11   6     1646.96     1627.96     15.67 o 
  -1  11   6     1904.06     1912.82     16.96 o 
   1  11   6      748.85      768.03     11.23 o 
   3  11   6      653.10      647.78     14.48 o 
   5  11   6       69.61       59.32      5.15 o 
   7  11   6        4.40       15.58      4.97 o 
   9  11   6      589.92      565.68     13.02 o 
  11  11   6     1627.94     1645.68     22.81 o 
  13  11   6      159.31      165.72      8.60 o 
  15  11   6        1.48        1.28      7.61 o 
  17  11   6       69.15       65.58     11.79 o 
 -26  12   6       52.09       37.43     13.06 o 
 -24  12   6       53.68       54.89     12.84 o 
 -22  12   6        2.41       -0.32     11.37 o 
 -20  12   6       46.31       54.75     10.01 o 
 -18  12   6       40.53       42.66      9.40 o 
 -16  12   6      379.99      410.39     20.88 o 
 -14  12   6      947.60      936.40     25.10 o 
 -12  12   6      250.36      224.17      8.29 o 
 -10  12   6      309.65      284.57      8.40 o 
  -8  12   6     2651.88     2765.88     55.75 o 
  -6  12   6     2001.69     2062.81     28.99 o 
  -4  12   6       17.85       12.35      5.76 o 
  -2  12   6     1219.18     1279.23     18.10 o 
   0  12   6     1219.42     1270.85     18.56 o 
   2  12   6       11.21        8.08      4.57 o 
   4  12   6       26.77       38.78      5.05 o 
   6  12   6        5.02        9.15      5.06 o 
   8  12   6       53.65       63.45      6.47 o 
  10  12   6      255.91      267.70      9.58 o 
  12  12   6      404.50      387.47     12.00 o 
  14  12   6        1.37        3.97      8.34 o 
  16  12   6      156.44      146.64     13.07 o 
 -23  13   6       21.90       16.41     12.25 o 
 -21  13   6        0.62       -9.31      9.31 o 
 -19  13   6        5.06       19.43      9.18 o 
 -17  13   6        0.45       -0.46      8.69 o 
 -15  13   6       54.35       40.84      8.91 o 
 -13  13   6        0.23       -7.89      7.89 o 
 -11  13   6        0.24        0.76      9.19 o 
  -9  13   6        0.44       -0.16      7.61 o 
  -7  13   6        2.87       -5.85      5.85 o 
  -5  13   6       14.03       33.36      6.33 o 
  -3  13   6       25.61       49.99      7.45 o 
  -1  13   6        8.86        4.12      6.31 o 
   1  13   6        5.94       -2.13      5.74 o 
   3  13   6        1.08        0.59      6.43 o 
   5  13   6       76.02       87.52      7.77 o 
   7  13   6      223.76      229.91      9.61 o 
   9  13   6       42.34       39.29      7.63 o 
  11  13   6        1.35       11.99      7.44 o 
  13  13   6       29.06       17.93     11.42 o 
 -20  14   6       33.01       57.69     12.72 o 
 -18  14   6       65.48       41.80      9.78 o 
 -16  14   6      424.77      401.36     17.65 o 
 -14  14   6      352.60      372.70     13.73 o 
 -12  14   6       66.31       63.20     10.77 o 
 -10  14   6      188.25      180.56     12.43 o 
  -8  14   6     1360.32     1302.15     33.73 o 
  -6  14   6      930.97      900.20     17.03 o 
  -4  14   6        8.41        3.42      6.88 o 
  -2  14   6      382.86      339.93     10.34 o 
   0  14   6      266.59      281.02     10.08 o 
   2  14   6      352.49      383.98     11.42 o 
   4  14   6      343.06      320.00     10.65 o 
   6  14   6       47.51       37.65      7.50 o 
   8  14   6       54.80       45.97      7.85 o 
  10  14   6      143.90      122.07     12.80 o 
 -17  15   6       73.57      106.55     34.97 o 
 -15  15   6       87.73       80.43     11.57 o 
 -13  15   6      169.97      185.77     13.03 o 
 -11  15   6        0.31       -8.74     10.23 o 
  -9  15   6      412.74      416.77     16.51 o 
  -7  15   6      726.03      716.11     48.65 o 
  -5  15   6      252.34      246.66     13.52 o 
  -3  15   6      143.37      113.92     13.15 o 
  -1  15   6      463.13      440.88     11.12 o 
   1  15   6      155.05      162.84      8.02 o 
   3  15   6        3.76       -0.77      7.04 o 
   5  15   6        3.93       16.82      9.58 o 
   7  15   6       27.93       25.15     11.62 o 
 -14  16   6       78.11       49.35     15.66 o 
 -12  16   6       32.86       59.77     15.05 o 
 -10  16   6        1.64       21.79     14.50 o 
  -8  16   6        0.33        4.15     14.28 o 
  -6  16   6       22.50       25.56      9.43 o 
  -4  16   6      105.60      107.34     10.58 o 
  -2  16   6       30.80       21.92      9.86 o 
   0  16   6       19.32       12.13     11.28 o 
   2  16   6       58.87       21.28     17.05 o 
   4  16   6       10.06       -4.73     11.49 o 
 -35   1   7        5.01        3.27     11.79 o 
 -33   1   7      129.95      119.13     14.64 o 
 -31   1   7      413.31      453.17     17.28 o 
 -29   1   7       42.00       57.89      4.90 o 
 -27   1   7       76.83       76.06      4.93 o 
 -25   1   7      278.54      287.51      6.42 o 
 -23   1   7      422.84      429.07      7.12 o 
 -21   1   7      905.83      882.06      9.60 o 
 -19   1   7     1607.30     1696.48     14.64 o 
 -17   1   7      265.88      286.89      4.72 o 
 -15   1   7     5077.97     5312.14     43.45 o 
 -13   1   7    28512.50    29340.79    225.19 o 
 -11   1   7    10108.89     9918.09    110.62 o 
  -9   1   7    15874.39    17516.87    231.75 o 
  -7   1   7    24968.95    27385.41    608.53 o 
  -5   1   7    45285.02    44756.13   1402.02 o 
  -3   1   7     8572.76     8806.06     98.31 o 
  -1   1   7     6222.81     6491.47     56.29 o 
   1   1   7    23417.58    23443.42    153.82 o 
   3   1   7     6888.08     7404.39     53.20 o 
   5   1   7     1955.37     1977.70     14.72 o 
   7   1   7     2954.28     2904.59     18.31 o 
   9   1   7      130.75      144.98      3.22 o 
  11   1   7     1140.87     1163.10      9.28 o 
  13   1   7     3523.72     3668.64     26.42 o 
  15   1   7     1189.91     1220.93     13.36 o 
  17   1   7       76.68       91.64      5.40 o 
  19   1   7      378.77      431.78      9.27 o 
  21   1   7      325.42      319.50      8.21 o 
  23   1   7       66.63       50.35      8.78 o 
 -34   2   7       48.85       40.31     12.59 o 
 -32   2   7      257.24      293.42     15.48 o 
 -30   2   7      300.99      357.33      9.21 o 
 -28   2   7      185.46      165.10      5.96 o 
 -26   2   7     1350.95     1401.96     16.16 o 
 -24   2   7      373.26      385.59      8.21 o 
 -22   2   7      565.46      553.11      9.12 o 
 -20   2   7      410.50      426.38      6.36 o 
 -18   2   7       19.75       33.17      2.89 o 
 -16   2   7     1905.39     1849.36     17.82 o 
 -14   2   7    12004.08    12279.42    104.38 o 
 -12   2   7     8337.17     8270.39     74.43 o 
 -10   2   7     6249.97     6858.81     63.37 o 
  -8   2   7     1137.42     1025.88     11.24 o 
  -6   2   7    26015.27    25867.49    263.40 o 
  -4   2   7    35076.71    34517.25    344.32 o 
  -2   2   7     6932.11     7579.87     60.81 o 
   0   2   7    10608.33    10903.64     83.61 o 
   2   2   7    12216.63    12319.94     91.73 o 
   4   2   7     2549.73     2538.79     19.19 o 
   6   2   7      141.04      133.27      2.93 o 
   8   2   7      341.36      275.32      4.46 o 
  10   2   7      212.61      193.92      4.00 o 
  12   2   7     1544.86     1578.70     11.71 o 
  14   2   7      983.99     1003.23     10.99 o 
  16   2   7       58.10       52.36      4.56 o 
  18   2   7      202.71      219.12      7.75 o 
  20   2   7      130.94      134.12      6.82 o 
  22   2   7       29.00       22.58      6.44 o 
 -35   3   7        8.74       -0.34     12.25 o 
 -33   3   7        0.23        3.48     11.49 o 
 -31   3   7        0.21        1.08      7.44 o 
 -29   3   7        4.34        6.69      5.64 o 
 -27   3   7       93.91       83.58      5.32 o 
 -25   3   7       21.30       19.50      4.36 o 
 -23   3   7        1.71        2.44      3.62 o 
 -21   3   7        2.25        2.26      3.03 o 
 -19   3   7      158.64      165.84      4.29 o 
 -17   3   7      187.31      201.52      4.64 o 
 -15   3   7     1771.89     1883.66     18.12 o 
 -13   3   7      292.11      267.00      4.63 o 
 -11   3   7     7813.61     8238.24     65.33 o 
  -9   3   7      466.99      512.50      6.62 o 
  -7   3   7     7904.49     7852.03     78.00 o 
  -5   3   7      132.93       99.67      3.45 o 
  -3   3   7     6552.42     7433.80     62.69 o 
  -1   3   7       23.67       23.74      2.00 o 
   1   3   7     1465.47     1623.28     12.84 o 
   3   3   7      397.56      380.12      5.16 o 
   5   3   7       28.51       21.30      1.98 o 
   7   3   7       73.99       62.22      2.73 o 
   9   3   7     1596.41     1455.33     10.85 o 
  11   3   7       80.37       82.78      3.31 o 
  13   3   7      111.19      109.82      4.23 o 
  15   3   7      150.62      136.64      5.30 o 
  17   3   7       86.56      102.10      5.52 o 
  19   3   7       33.22       30.20      5.66 o 
  21   3   7        0.19       -5.45      5.45 o 
  23   3   7        8.23       10.98      7.77 o 
 -34   4   7       40.87       49.22     13.77 o 
 -32   4   7      193.81      201.63     14.39 o 
 -30   4   7      151.10      166.19      9.36 o 
 -28   4   7      200.21      198.78      7.32 o 
 -26   4   7      159.09      153.54      5.92 o 
 -24   4   7     3146.36     3171.04     34.95 o 
 -22   4   7     1660.34     1645.09     17.06 o 
 -20   4   7       23.94       23.43      3.35 o 
 -18   4   7      197.38      208.06      5.09 o 
 -16   4   7      165.71      177.78      4.38 o 
 -14   4   7     6005.75     6347.04     79.82 o 
 -12   4   7    21703.84    22006.40    215.67 o 
 -10   4   7     3541.22     3166.93     29.75 o 
  -8   4   7     9712.56    10041.01     90.89 o 
  -6   4   7    30960.25    29737.71    211.21 o 
  -4   4   7    22422.52    23645.87    153.95 o 
  -2   4   7       33.25       13.28      1.97 o 
   0   4   7     3725.30     3975.41     30.75 o 
   2   4   7     1253.67     1314.98     10.84 o 
   4   4   7    11720.02    11748.48     74.83 o 
   6   4   7     8112.73     7743.79     45.19 o 
   8   4   7       67.95       83.71      2.91 o 
  10   4   7     1966.17     1904.78     13.18 o 
  12   4   7      683.76      708.84      8.06 o 
  14   4   7      403.73      433.34      8.21 o 
  16   4   7       26.22       21.13      4.68 o 
  18   4   7      301.28      350.06     11.34 o 
  20   4   7      260.88      268.83      8.17 o 
  22   4   7      265.18      272.61      9.57 o 
 -33   5   7       17.61       19.16     12.27 o 
 -31   5   7       55.36       62.41     12.10 o 
 -29   5   7       91.20       98.11      7.33 o 
 -27   5   7       26.37       24.44      4.71 o 
 -25   5   7      119.23      116.43      5.53 o 
 -23   5   7      408.55      410.36     16.05 o 
 -21   5   7      555.23      577.90      9.84 o 
 -19   5   7      372.12      365.58      8.69 o 
 -17   5   7       45.09       47.56      3.56 o 
 -15   5   7       21.24       22.23      4.20 o 
 -13   5   7     4352.27     4365.65     42.10 o 
 -11   5   7    11541.60    11860.29    124.03 o 
  -9   5   7       12.37       10.91      2.70 o 
  -7   5   7    36571.84    37312.52    277.04 o 
  -5   5   7    18730.48    19166.52    143.70 o 
  -3   5   7       10.37       15.28      2.71 o 
  -1   5   7     3361.29     3301.73     30.11 o 
   1   5   7     3112.99     3209.54     23.26 o 
   3   5   7     2578.55     2597.09     17.65 o 
   5   5   7     1557.15     1539.41     10.85 o 
   7   5   7       65.22      103.04      3.45 o 
   9   5   7      752.99      781.31      8.61 o 
  11   5   7     1403.93     1386.08     11.86 o 
  13   5   7      335.11      337.18      7.82 o 
  15   5   7      980.07     1036.11     12.46 o 
  17   5   7      370.12      333.27      7.84 o 
  19   5   7       97.53      123.73      6.63 o 
  21   5   7      258.65      247.98      9.12 o 
 -32   6   7       15.34       -6.23     11.87 o 
 -30   6   7       26.72       20.06     11.07 o 
 -28   6   7        7.90        8.00      6.31 o 
 -26   6   7        1.43       -3.40      4.89 o 
 -24   6   7      499.87      484.23      9.97 o 
 -22   6   7       14.90       15.81      4.79 o 
 -20   6   7      828.03      806.33     13.42 o 
 -18   6   7      129.28      118.67      5.13 o 
 -16   6   7      157.55      149.56      5.90 o 
 -14   6   7      651.50      611.34      8.19 o 
 -12   6   7      112.54       96.16      3.76 o 
 -10   6   7      332.18      319.86      7.75 o 
  -8   6   7        4.76        8.61      4.38 o 
  -6   6   7      309.09      277.36      9.44 o 
  -4   6   7      680.03      638.86     10.39 o 
  -2   6   7      103.73      108.61      3.04 o 
   0   6   7      780.55      807.68      7.77 o 
   2   6   7     1231.20     1290.72     10.04 o 
   4   6   7        5.26       15.49      2.19 o 
   6   6   7      473.04      533.55      6.08 o 
   8   6   7        6.07        9.91      2.61 o 
  10   6   7        3.14        3.74      2.91 o 
  12   6   7       63.50       53.04      4.15 o 
  14   6   7      466.70      508.08      8.85 o 
  16   6   7       88.59       97.17      5.59 o 
  18   6   7      131.91      124.62      6.88 o 
  20   6   7        1.51       -0.44      6.66 o 
  22   6   7        2.58      -10.57     10.57 o 
 -31   7   7      158.64      162.51     14.51 o 
 -29   7   7       62.53       79.82     12.26 o 
 -27   7   7       80.72       71.63      6.96 o 
 -25   7   7      315.29      319.18      7.94 o 
 -23   7   7      612.20      615.64     10.73 o 
 -21   7   7      456.31      462.96     12.46 o 
 -19   7   7       39.15       46.22      4.70 o 
 -17   7   7       20.21       28.12      4.83 o 
 -15   7   7     2084.98     2122.80     20.11 o 
 -13   7   7     4861.40     4978.74     45.16 o 
 -11   7   7     2824.87     2909.31     26.84 o 
  -9   7   7      170.19      166.42      4.44 o 
  -7   7   7     3460.47     3453.70     29.41 o 
  -5   7   7     7155.20     6978.91     56.36 o 
  -3   7   7    11110.26    10925.93     81.95 o 
  -1   7   7     1264.94     1167.78     10.45 o 
   1   7   7    11892.89    11973.19     80.17 o 
   3   7   7     2725.31     2868.70     19.69 o 
   5   7   7      304.40      291.61      4.82 o 
   7   7   7       24.40       28.56      2.84 o 
   9   7   7       34.60       37.85      3.20 o 
  11   7   7      250.53      258.97      5.99 o 
  13   7   7      935.96      944.59     11.58 o 
  15   7   7      345.68      345.09      7.78 o 
  17   7   7       12.76       12.16      5.26 o 
  19   7   7      443.19      482.77     11.61 o 
  21   7   7      120.39      106.63     10.30 o 
 -30   8   7       39.01       66.26     13.01 o 
 -28   8   7       19.78       18.81     11.61 o 
 -26   8   7       88.79       91.12      7.81 o 
 -24   8   7      177.77      184.81      6.78 o 
 -22   8   7      113.82      114.84      6.29 o 
 -20   8   7      232.54      220.22      6.73 o 
 -18   8   7        4.65       15.61      4.30 o 
 -16   8   7      600.49      609.21      9.53 o 
 -14   8   7     1624.17     1604.18     16.49 o 
 -12   8   7     3642.24     3637.75     41.50 o 
 -10   8   7      746.14      695.64     10.00 o 
  -8   8   7      420.45      392.31      6.91 o 
  -6   8   7    10087.86     9881.56     70.01 o 
  -4   8   7     8262.08     8176.96     59.08 o 
  -2   8   7      223.57      239.65      4.85 o 
   0   8   7      544.05      551.80      7.10 o 
   2   8   7     4435.60     4363.40     29.83 o 
   4   8   7      443.30      438.56     10.57 o 
   6   8   7       42.62       34.61      3.04 o 
   8   8   7       31.23       38.89      3.48 o 
  10   8   7        2.70        6.52      3.65 o 
  12   8   7        7.67        2.08      4.48 o 
  14   8   7      540.32      552.71      9.65 o 
  16   8   7      136.13      138.22      8.04 o 
  18   8   7       24.25       16.66      7.10 o 
  20   8   7      138.77      130.19     10.44 o 
 -29   9   7       23.99       19.04     12.49 o 
 -27   9   7        5.97       14.47     11.57 o 
 -25   9   7       48.55       47.26      8.48 o 
 -23   9   7       30.21       33.27      6.16 o 
 -21   9   7       65.96       77.28      5.49 o 
 -19   9   7       11.94        9.43      4.73 o 
 -17   9   7        0.38        5.90      4.27 o 
 -15   9   7        5.39        6.37      3.91 o 
 -13   9   7     1022.57     1033.81     11.91 o 
 -11   9   7     1684.01     1625.91     16.55 o 
  -9   9   7      134.13      117.85      4.60 o 
  -7   9   7      557.18      560.12     14.32 o 
  -5   9   7     3125.77     2930.99     24.71 o 
  -3   9   7     1472.17     1367.91     12.64 o 
  -1   9   7       65.14       87.42      3.63 o 
   1   9   7      437.22      427.24      6.07 o 
   3   9   7       27.67       34.61      3.00 o 
   5   9   7       12.53        9.68      3.45 o 
   7   9   7       20.21       21.03      4.01 o 
   9   9   7       14.70       14.33      4.13 o 
  11   9   7        4.02        5.45      4.43 o 
  13   9   7       17.04       17.80      5.32 o 
  15   9   7        0.11        5.71      6.87 o 
  17   9   7       44.44       46.12      7.49 o 
  19   9   7       15.29       11.04      9.12 o 
 -28  10   7        8.22        0.50     17.80 o 
 -26  10   7       40.02       45.84     11.92 o 
 -24  10   7      168.21      166.28     10.94 o 
 -22  10   7      140.35      137.07      7.44 o 
 -20  10   7       61.36       70.25      5.88 o 
 -18  10   7       28.26       40.83      5.01 o 
 -16  10   7      135.18      141.03      6.07 o 
 -14  10   7     1074.07     1098.79     12.84 o 
 -12  10   7     1428.54     1450.09     16.91 o 
 -10  10   7       93.81      106.56      6.89 o 
  -8  10   7      570.47      590.61      9.05 o 
  -6  10   7     3754.52     3818.57     29.90 o 
  -4  10   7     3040.13     3068.05     23.64 o 
  -2  10   7       21.31       34.80      5.22 o 
   0  10   7     2747.22     2777.20     21.99 o 
   2  10   7     2345.41     2403.90     21.75 o 
   4  10   7       76.42       76.12      4.11 o 
   6  10   7        6.19        5.60      4.11 o 
   8  10   7        2.09        1.10      4.39 o 
  10  10   7       46.38       47.81      6.40 o 
  12  10   7      649.07      619.34     14.23 o 
  14  10   7      663.88      681.28     16.72 o 
  16  10   7       25.90       27.62      7.14 o 
  18  10   7       18.49       13.77      9.05 o 
 -27  11   7       28.40       36.60     13.00 o 
 -25  11   7       91.31      101.43     19.41 o 
 -23  11   7        9.98       11.33     11.19 o 
 -21  11   7        1.49       12.91      7.63 o 
 -19  11   7       37.61       32.48      6.23 o 
 -17  11   7        1.61        1.28      5.08 o 
 -15  11   7      354.52      366.99      8.39 o 
 -13  11   7      484.81      477.02      9.28 o 
 -11  11   7      102.35      117.34      6.94 o 
  -9  11   7        3.85       11.68      4.45 o 
  -7  11   7      366.25      334.23      8.10 o 
  -5  11   7     1741.11     1732.00     16.22 o 
  -3  11   7     1240.20     1228.98     15.56 o 
  -1  11   7      170.09      159.40      5.72 o 
   1  11   7     1073.94     1063.77     16.78 o 
   3  11   7      321.40      354.49     10.09 o 
   5  11   7      131.51      160.31      7.82 o 
   7  11   7       88.33       98.50      6.43 o 
   9  11   7        8.49       21.74      6.40 o 
  11  11   7       48.93       43.65      6.82 o 
  13  11   7       92.91       95.66      8.36 o 
  15  11   7        9.93        9.03      9.76 o 
 -26  12   7       16.96        8.07     12.50 o 
 -24  12   7       79.61       87.11     13.21 o 
 -22  12   7      107.82      110.07     12.89 o 
 -20  12   7        5.22        6.84      9.38 o 
 -18  12   7       17.30       13.49      7.72 o 
 -16  12   7        9.33       12.73      7.30 o 
 -14  12   7        4.14        1.39      5.22 o 
 -12  12   7      213.30      212.47      7.68 o 
 -10  12   7       80.25       83.86      6.25 o 
  -8  12   7      111.32      103.12      8.17 o 
  -6  12   7      584.21      554.98     10.22 o 
  -4  12   7      433.24      451.81      8.68 o 
  -2  12   7       47.86       59.63      6.29 o 
   0  12   7      315.46      343.53      9.82 o 
   2  12   7      105.88      106.22      7.15 o 
   4  12   7      501.30      487.43     12.46 o 
   6  12   7      382.22      389.50     19.30 o 
   8  12   7      148.64      131.81      8.12 o 
  10  12   7       65.62       52.95      7.00 o 
  12  12   7        5.74       -3.29      9.45 o 
  14  12   7       10.85       12.51     10.06 o 
 -23  13   7      107.27      110.66     13.88 o 
 -21  13   7       44.90       39.73     12.38 o 
 -19  13   7       10.72       25.85     11.63 o 
 -17  13   7       11.60       -3.03     10.80 o 
 -15  13   7        9.53        7.76     10.34 o 
 -13  13   7      873.80      960.64     19.66 o 
 -11  13   7     1791.34     1909.11     76.76 o 
  -9  13   7       28.41       26.45      8.64 o 
  -7  13   7     1785.39     1796.22     61.21 o 
  -5  13   7     2132.88     2272.77     67.00 o 
  -3  13   7      224.78      234.53     12.41 o 
  -1  13   7        4.08        9.78      6.51 o 
   1  13   7      127.20      127.30      9.53 o 
   3  13   7      230.50      231.90     10.52 o 
   5  13   7       69.46       63.77      7.25 o 
   7  13   7        7.32       13.97      6.79 o 
   9  13   7      154.67      160.86     11.19 o 
  11  13   7      182.31      197.27     13.82 o 
 -22  14   7        2.14        2.77     23.01 o 
 -20  14   7        7.67       13.82     11.80 o 
 -18  14   7       20.01       30.93     12.11 o 
 -16  14   7       14.83       19.69     11.58 o 
 -14  14   7       81.80       76.60     11.92 o 
 -12  14   7      147.91      148.45     15.51 o 
 -10  14   7       11.25       14.97      9.96 o 
  -8  14   7      385.06      405.66     15.73 o 
  -6  14   7      258.89      257.04     13.35 o 
  -4  14   7       42.10       35.27      8.92 o 
  -2  14   7      296.51      289.33     32.68 o 
   0  14   7      131.49      144.16     12.39 o 
   2  14   7       13.49       20.42     10.79 o 
   4  14   7       27.67       31.76      9.53 o 
   6  14   7       91.91       91.25     10.27 o 
   8  14   7       26.09       26.96      9.66 o 
  10  14   7        1.51      -10.60     11.14 o 
 -17  15   7        0.84       -2.39     14.30 o 
 -15  15   7       74.81       86.79     11.75 o 
 -13  15   7      139.89      125.72     12.12 o 
 -11  15   7       25.93       31.74     10.83 o 
  -9  15   7        7.55       18.04     10.49 o 
  -7  15   7        6.67       15.51     10.38 o 
  -5  15   7       24.17        5.00     10.99 o 
  -3  15   7      139.65      152.93     11.54 o 
  -1  15   7       28.39       39.42      9.48 o 
   1  15   7      264.64      277.01     15.29 o 
   3  15   7       49.01       35.92     10.00 o 
   5  15   7        7.59       10.96     11.20 o 
   7  15   7        2.19        4.57     11.31 o 
 -14  16   7      197.89      206.82     18.08 o 
 -12  16   7      214.64      215.45     18.01 o 
 -10  16   7       17.29       -6.75     14.35 o 
  -8  16   7      272.79      276.51     15.68 o 
  -6  16   7      873.88      901.67     30.51 o 
  -4  16   7      380.75      388.49     32.65 o 
  -2  16   7        0.83        1.49     11.66 o 
   0  16   7      141.92      164.45     13.89 o 
   2  16   7      205.81      253.84     25.88 o 
 -36   0   8       47.55       46.46     22.30 o 
 -34   0   8        3.56       18.33     20.40 o 
 -32   0   8      111.41      111.69     10.43 o 
 -30   0   8      651.97      759.48     33.99 o 
 -28   0   8      649.19      655.73     15.67 o 
 -26   0   8        2.93        1.76      5.27 o 
 -24   0   8      511.65      532.12     11.00 o 
 -22   0   8     2225.55     2210.31     26.39 o 
 -20   0   8     1475.62     1447.30     23.99 o 
 -18   0   8      202.42      228.43      8.82 o 
 -16   0   8     2995.34     3245.77     44.24 o 
 -14   0   8     3636.05     3618.45     50.07 o 
 -12   0   8    26566.99    28767.99    873.31 o 
 -10   0   8      271.38      165.01     15.65 o 
  -8   0   8    13578.01    13857.06    339.01 o 
  -6   0   8    12854.52    13273.14    325.18 o 
  -4   0   8    55466.33    53267.86    853.62 o 
  -2   0   8    36997.86    36476.36    468.50 o 
   0   0   8      151.56      111.30      4.29 o 
   2   0   8    11646.52    11842.54    139.72 o 
   4   0   8    15948.62    15310.16    202.70 o 
   6   0   8     3501.78     3313.91     44.89 o 
   8   0   8       16.31       42.84      4.18 o 
  10   0   8        1.09        6.23      3.43 o 
  12   0   8     1614.21     1673.89     17.82 o 
  14   0   8     1113.16     1102.14     15.55 o 
  16   0   8       46.20       49.76      6.63 o 
  18   0   8       52.56       59.00      8.31 o 
  20   0   8       40.46       46.04      9.85 o 
  22   0   8      106.79      129.40     14.10 o 
 -35   1   8        3.84       10.34     14.58 o 
 -33   1   8       51.56       42.42      8.41 o 
 -31   1   8       92.61       90.84      7.44 o 
 -29   1   8       25.35       14.63      4.78 o 
 -27   1   8       37.24       35.80      4.49 o 
 -25   1   8       10.92        7.41      3.61 o 
 -23   1   8       48.61       48.20      3.54 o 
 -21   1   8      820.99      824.15      8.91 o 
 -19   1   8     1140.33     1164.62     10.69 o 
 -17   1   8      764.97      735.23      9.46 o 
 -15   1   8     1756.44     1692.98     16.00 o 
 -13   1   8     8164.38     9023.87     90.98 o 
 -11   1   8    13952.85    15340.55    130.70 o 
  -9   1   8     3497.99     3551.42     48.00 o 
  -7   1   8     5720.89     5742.29     95.86 o 
  -5   1   8     5866.86     6109.00     57.19 o 
  -3   1   8    17423.82    17851.21    164.74 o 
  -1   1   8       86.39       91.61      6.55 o 
   1   1   8     9137.34     9582.95     68.90 o 
   3   1   8     5315.62     5327.65     57.45 o 
   5   1   8      937.57      769.97      8.02 o 
   7   1   8       98.26       91.18      3.20 o 
   9   1   8      991.83      942.51      7.88 o 
  11   1   8       97.45      115.22      3.46 o 
  13   1   8      751.84      777.91      8.97 o 
  15   1   8      259.78      270.90      6.60 o 
  17   1   8       27.70       29.57      4.69 o 
  19   1   8        1.38        3.12      6.95 o 
  21   1   8       24.55       16.30      9.44 o 
 -34   2   8        0.83        5.29     11.50 o 
 -32   2   8        8.73        5.50      7.04 o 
 -30   2   8       24.01       20.16      7.73 o 
 -28   2   8      351.53      359.04      7.95 o 
 -26   2   8       25.13       27.64      4.28 o 
 -24   2   8      790.24      752.36     10.37 o 
 -22   2   8      944.83      952.96     10.63 o 
 -20   2   8       22.64       33.88      2.79 o 
 -18   2   8      192.22      223.03      4.46 o 
 -16   2   8       83.98       82.42      3.43 o 
 -14   2   8      587.79      654.05      7.29 o 
 -12   2   8    13073.62    13316.38    113.92 o 
 -10   2   8    14669.77    14787.55    177.84 o 
  -8   2   8      152.02      187.09      6.80 o 
  -6   2   8     2162.85     2104.12     22.54 o 
  -4   2   8     3579.19     3546.86     34.36 o 
  -2   2   8     4708.71     4940.00     40.24 o 
   0   2   8     1335.62     1257.41     13.88 o 
   2   2   8     2673.60     2805.33     31.25 o 
   4   2   8    13775.97    13257.03     96.72 o 
   6   2   8      624.60      703.56      9.04 o 
   8   2   8      142.74      148.89      3.35 o 
  10   2   8      171.71      179.35      3.82 o 
  12   2   8      418.09      416.02      5.99 o 
  14   2   8        5.88        9.67      3.97 o 
  16   2   8      345.27      363.10      7.39 o 
  18   2   8      185.97      186.97      7.30 o 
  20   2   8        1.11       -1.96      7.75 o 
  22   2   8      150.40      152.21      9.13 o 
 -35   3   8        0.21       -4.97     11.97 o 
 -33   3   8       22.75       23.48      9.57 o 
 -31   3   8      248.61      273.93      9.84 o 
 -29   3   8      452.75      467.95     11.71 o 
 -27   3   8      117.83      137.19      6.02 o 
 -25   3   8      462.34      418.38      8.38 o 
 -23   3   8     2751.41     2784.56     33.83 o 
 -21   3   8     1301.81     1332.01     14.03 o 
 -19   3   8      434.46      470.14      7.09 o 
 -17   3   8      348.12      388.84      5.82 o 
 -15   3   8      357.98      398.32      5.59 o 
 -13   3   8     6603.89     6810.96     60.80 o 
 -11   3   8    13810.86    13421.00    112.52 o 
  -9   3   8     7894.44     7721.13     66.81 o 
  -7   3   8     2041.67     2129.06     20.92 o 
  -5   3   8    30055.56    30623.02    247.69 o 
  -3   3   8    18662.52    18775.74    167.33 o 
  -1   3   8     3129.11     3244.22     31.57 o 
   1   3   8      257.04      248.72      6.76 o 
   3   3   8     5287.17     5224.25     40.75 o 
   5   3   8     5345.92     5114.59     32.95 o 
   7   3   8      976.73     1079.59     11.47 o 
   9   3   8      521.17      472.66      5.87 o 
  11   3   8      187.74      148.17      3.88 o 
  13   3   8      232.62      237.40      5.42 o 
  15   3   8      414.64      442.87      8.67 o 
  17   3   8      120.04      129.65      6.47 o 
  19   3   8        9.25       10.71      7.82 o 
  21   3   8      363.02      414.48     12.96 o 
 -34   4   8        2.79      -11.45     11.45 o 
 -32   4   8        3.99       14.13      7.88 o 
 -30   4   8       83.58       76.12      7.21 o 
 -28   4   8       38.68       49.18      7.72 o 
 -26   4   8       21.38       27.06      5.34 o 
 -24   4   8      209.84      212.56      6.83 o 
 -22   4   8       17.41        9.13      3.99 o 
 -20   4   8      355.29      318.93      6.78 o 
 -18   4   8       80.11       84.18      3.75 o 
 -16   4   8       27.46       19.19      2.54 o 
 -14   4   8       90.51       97.24      3.21 o 
 -12   4   8      400.96      360.37      4.98 o 
 -10   4   8       92.05       92.47      3.17 o 
  -8   4   8      682.61      776.76      7.05 o 
  -6   4   8     4297.53     4334.03     37.35 o 
  -4   4   8     2007.29     2055.05     18.73 o 
  -2   4   8       84.15       72.56      3.72 o 
   0   4   8      285.40      337.05      6.40 o 
   2   4   8     2061.18     1986.88     17.30 o 
   4   4   8     1307.16     1331.92     10.81 o 
   6   4   8      597.10      548.63      7.64 o 
   8   4   8       29.13       24.24      2.48 o 
  10   4   8       43.13       31.53      2.89 o 
  12   4   8      295.26      306.17      5.59 o 
  14   4   8      160.84      165.16      5.33 o 
  16   4   8        2.43       -5.05      5.05 o 
  18   4   8       10.20        5.94      6.00 o 
  20   4   8       10.41       21.90      8.42 o 
 -33   5   8        2.62       21.68     12.19 o 
 -31   5   8       37.25       30.71      7.98 o 
 -29   5   8      181.86      202.02      8.40 o 
 -27   5   8      245.79      259.70      8.32 o 
 -25   5   8       12.43        5.22      5.07 o 
 -23   5   8      803.25      839.01     12.22 o 
 -21   5   8      584.50      569.86     10.86 o 
 -19   5   8      110.02       95.33      4.64 o 
 -17   5   8      372.26      406.17      7.08 o 
 -15   5   8        5.23        7.32      2.45 o 
 -13   5   8      608.87      598.80     13.95 o 
 -11   5   8     1567.27     1514.81     15.89 o 
  -9   5   8     1093.14     1068.75     12.96 o 
  -7   5   8      643.04      695.84     10.41 o 
  -5   5   8     6058.46     6019.97     49.11 o 
  -3   5   8     6897.40     6674.42     61.70 o 
  -1   5   8     3099.89     3088.52     27.11 o 
   1   5   8      377.23      417.16      6.06 o 
   3   5   8     3664.10     3556.61     25.78 o 
   5   5   8     2495.61     2267.48     15.63 o 
   7   5   8      134.99      123.18      3.13 o 
   9   5   8        5.08        6.48      2.52 o 
  11   5   8       15.17       22.53      3.23 o 
  13   5   8      221.99      222.81      6.10 o 
  15   5   8      124.29      140.72      6.46 o 
  17   5   8       71.38       80.61      6.73 o 
  19   5   8        2.64       10.67      7.96 o 
  21   5   8       95.85      110.51      9.66 o 
 -34   6   8        8.31       22.66     12.64 o 
 -32   6   8       61.16       61.33     12.65 o 
 -30   6   8      287.41      309.70     10.58 o 
 -28   6   8      336.72      355.48     10.22 o 
 -26   6   8        2.05        1.82      5.40 o 
 -24   6   8     1423.40     1462.83     35.88 o 
 -22   6   8      952.42      934.15     13.04 o 
 -20   6   8      108.82       87.67      5.17 o 
 -18   6   8       42.33       38.75      4.23 o 
 -16   6   8      124.63      105.59      4.39 o 
 -14   6   8      600.81      605.99      8.39 o 
 -12   6   8    12163.67    12228.58     96.33 o 
 -10   6   8    11774.86    11861.18     93.30 o 
  -8   6   8     1079.03     1054.73     11.92 o 
  -6   6   8     5749.85     5660.81     49.93 o 
  -4   6   8    14034.18    13700.89    116.83 o 
  -2   6   8     4101.98     4014.36     32.05 o 
   0   6   8      591.69      656.06      7.81 o 
   2   6   8     5435.15     5134.69     34.74 o 
   4   6   8     8852.82     8896.48     57.81 o 
   6   6   8     1237.47     1317.14     11.03 o 
   8   6   8       39.68       55.31      2.93 o 
  10   6   8      121.41      112.46      4.16 o 
  12   6   8      460.38      464.49      7.59 o 
  14   6   8      897.07      942.31     12.91 o 
  16   6   8      415.87      431.46      9.60 o 
  18   6   8       82.47       86.60      8.77 o 
  20   6   8       47.91       38.60      8.69 o 
 -33   7   8       18.14       27.68     13.24 o 
 -31   7   8        7.50       17.11     16.40 o 
 -29   7   8       26.35       26.25      7.29 o 
 -27   7   8        9.39        6.03      6.28 o 
 -25   7   8      244.33      236.97      8.60 o 
 -23   7   8      199.94      201.84      7.34 o 
 -21   7   8        6.74        3.63      4.68 o 
 -19   7   8      206.88      213.00      7.05 o 
 -17   7   8      388.51      409.83      8.62 o 
 -15   7   8      492.67      507.42      8.04 o 
 -13   7   8       27.98       28.49      3.34 o 
 -11   7   8      127.44      114.34      4.01 o 
  -9   7   8       89.48       79.73      6.17 o 
  -7   7   8     2718.05     2694.31     23.75 o 
  -5   7   8      866.68      893.45      9.57 o 
  -3   7   8       35.57       61.29      3.69 o 
  -1   7   8       53.20       59.06      3.79 o 
   1   7   8      183.20      167.79      4.16 o 
   3   7   8       12.09        5.52      2.76 o 
   5   7   8      590.77      619.43      7.41 o 
   7   7   8      117.30      130.04      3.97 o 
   9   7   8      397.22      397.98      7.00 o 
  11   7   8       69.61       69.14      4.93 o 
  13   7   8      191.06      177.31      7.46 o 
  15   7   8        3.61        2.65      5.40 o 
  17   7   8        3.78        5.33      7.83 o 
  19   7   8       69.70       67.72      8.81 o 
 -32   8   8       74.24       89.24     13.88 o 
 -30   8   8      225.30      266.51     21.78 o 
 -28   8   8      107.67      112.75      9.03 o 
 -26   8   8        0.77       -6.15      6.15 o 
 -24   8   8      172.99      174.06      7.03 o 
 -22   8   8      317.26      316.01      8.69 o 
 -20   8   8      865.69      891.45     13.06 o 
 -18   8   8     1328.97     1332.37     20.29 o 
 -16   8   8       13.23       16.39      3.96 o 
 -14   8   8      372.96      384.66      8.82 o 
 -12   8   8       35.66       33.43      3.72 o 
 -10   8   8     1876.99     1792.05     20.38 o 
  -8   8   8     4362.35     4241.27     58.91 o 
  -6   8   8     2532.99     2409.40     20.78 o 
  -4   8   8    12628.62    12473.78    100.27 o 
  -2   8   8     4313.37     4354.55     33.33 o 
   0   8   8       62.26       76.70      4.12 o 
   2   8   8      884.33      880.81     10.89 o 
   4   8   8      381.22      413.80      6.64 o 
   6   8   8      107.81      104.02      4.30 o 
   8   8   8      154.75      145.97      4.94 o 
  10   8   8      156.14      187.56      6.67 o 
  12   8   8       41.27       37.81      5.60 o 
  14   8   8      396.93      397.38      9.44 o 
  16   8   8        1.75        4.36      7.66 o 
  18   8   8       25.56       16.61      9.05 o 
 -31   9   8      126.88      141.46     17.84 o 
 -29   9   8       93.90      109.48     21.03 o 
 -27   9   8        0.75       -1.59      9.16 o 
 -25   9   8       66.74       58.16      8.96 o 
 -23   9   8      170.40      171.49      7.86 o 
 -21   9   8      486.84      503.85     10.23 o 
 -19   9   8       50.94       57.11      5.19 o 
 -17   9   8       64.03       63.92      5.32 o 
 -15   9   8      356.76      333.24      7.69 o 
 -13   9   8     1442.14     1401.69     16.14 o 
 -11   9   8     3297.64     3220.63     36.07 o 
  -9   9   8     3206.26     3136.96     28.09 o 
  -7   9   8      268.97      247.03      6.15 o 
  -5   9   8     2799.66     2686.57     26.87 o 
  -3   9   8    10419.52    10305.91     74.51 o 
  -1   9   8      423.18      509.42      8.58 o 
   1   9   8     2927.24     2715.53     21.33 o 
   3   9   8     2021.02     2091.63     16.83 o 
   5   9   8      358.73      364.61      7.42 o 
   7   9   8       68.90       48.57      4.72 o 
   9   9   8      497.60      524.79     10.64 o 
  11   9   8      127.12      107.83      6.67 o 
  13   9   8      730.12      733.96     25.70 o 
  15   9   8      212.50      216.64     10.96 o 
  17   9   8       38.63       37.74      9.20 o 
 -30  10   8        4.96      -11.56     23.53 o 
 -28  10   8        3.36       19.40     12.14 o 
 -26  10   8        6.58       -1.61      9.34 o 
 -24  10   8        0.65        1.84      6.94 o 
 -22  10   8        0.75       -0.03      6.38 o 
 -20  10   8       80.59       80.91      6.79 o 
 -18  10   8        0.10        2.01      4.69 o 
 -16  10   8      375.24      357.40      8.28 o 
 -14  10   8       20.76       18.78      4.22 o 
 -12  10   8      839.79      772.59     10.47 o 
 -10  10   8      581.96      537.53      9.17 o 
  -8  10   8       29.38       32.10      4.12 o 
  -6  10   8        9.98        4.89      3.77 o 
  -4  10   8      791.89      775.18     13.36 o 
  -2  10   8      276.59      338.24      8.17 o 
   0  10   8      117.26      129.25      6.11 o 
   2  10   8      235.47      255.35      5.96 o 
   4  10   8       21.30        6.58      3.89 o 
   6  10   8        1.90       -4.81      6.47 o 
   8  10   8       51.92       59.33      6.17 o 
  10  10   8        0.56       -6.49      8.40 o 
  12  10   8        0.43       10.20      9.17 o 
  14  10   8       51.00       42.49      9.95 o 
  16  10   8       11.74        6.25      9.89 o 
 -27  11   8      124.49      149.65     14.64 o 
 -25  11   8       64.49       61.70     12.45 o 
 -23  11   8      355.57      371.09     13.76 o 
 -21  11   8      148.05      167.23      8.02 o 
 -19  11   8       25.61       24.84      6.69 o 
 -17  11   8       64.83       68.56      5.81 o 
 -15  11   8        3.64        1.53      4.48 o 
 -13  11   8      420.48      431.50      8.75 o 
 -11  11   8     1102.49     1156.89     21.77 o 
  -9  11   8      901.27      877.87     17.36 o 
  -7  11   8      200.15      177.14      6.60 o 
  -5  11   8     2452.17     2347.95     20.84 o 
  -3  11   8     1795.26     1763.23     18.15 o 
  -1  11   8      520.80      554.68     10.98 o 
   1  11   8      107.01      130.85      6.67 o 
   3  11   8      420.60      445.90     12.41 o 
   5  11   8     1883.91     1928.85     29.88 o 
   7  11   8      848.80      885.00     19.26 o 
   9  11   8        0.19        9.70      8.97 o 
  11  11   8      222.68      210.10     10.45 o 
  13  11   8      127.88      120.32     11.04 o 
  15  11   8      181.99      218.47     15.76 o 
 -26  12   8        0.03      -11.11     12.38 o 
 -24  12   8       72.52       77.37     13.10 o 
 -22  12   8      104.73      117.50     10.79 o 
 -20  12   8       48.15       65.81      8.81 o 
 -18  12   8      132.91      135.35      8.32 o 
 -16  12   8      170.80      195.08      8.01 o 
 -14  12   8       33.40       26.81      5.53 o 
 -12  12   8     1203.16     1223.84     16.14 o 
 -10  12   8     1621.68     1639.76     36.67 o 
  -8  12   8       26.67       14.82      6.05 o 
  -6  12   8      985.60     1022.08     14.75 o 
  -4  12   8     1537.71     1548.27     18.83 o 
  -2  12   8      658.95      647.32     12.19 o 
   0  12   8        1.27       -4.99      7.55 o 
   2  12   8      423.64      403.31     13.68 o 
   4  12   8      335.22      375.46     19.83 o 
   6  12   8       34.25       27.68     10.68 o 
   8  12   8        5.05        4.67     10.51 o 
  10  12   8       19.91       13.59      9.19 o 
  12  12   8        2.66       -2.45      9.75 o 
 -23  13   8       12.38       10.58     12.44 o 
 -21  13   8        0.31       15.01     12.17 o 
 -19  13   8       17.87       13.65     11.41 o 
 -17  13   8      189.14      199.49     11.41 o 
 -15  13   8       78.16       84.45      9.53 o 
 -13  13   8        0.77        6.93      8.23 o 
 -11  13   8        0.11        0.02      8.28 o 
  -9  13   8       28.40       23.38      8.67 o 
  -7  13   8      147.63      153.01     10.24 o 
  -5  13   8       14.74       10.48     12.03 o 
  -3  13   8        5.10       -8.76      9.34 o 
  -1  13   8        8.44       25.24     10.06 o 
   1  13   8       27.02       61.65     10.95 o 
   3  13   8       10.20       10.47     10.52 o 
   5  13   8       44.90       55.94     11.29 o 
   7  13   8       33.63       48.72     11.38 o 
   9  13   8       80.75       94.36     10.57 o 
  11  13   8       27.71       21.73     11.73 o 
 -22  14   8      178.39      194.30     20.86 o 
 -20  14   8      119.54      102.54     13.63 o 
 -18  14   8       13.19       17.38     11.96 o 
 -16  14   8       45.72       44.72     11.97 o 
 -14  14   8      222.79      247.06     14.68 o 
 -12  14   8      636.78      596.92     19.82 o 
 -10  14   8     1170.69     1198.35     49.00 o 
  -8  14   8      436.87      470.33     25.77 o 
  -6  14   8       80.33       57.47     11.05 o 
  -4  14   8      745.99      789.40     21.35 o 
  -2  14   8      602.81      657.77     21.94 o 
   0  14   8       78.75       75.59     11.54 o 
   2  14   8      138.76      143.40     13.12 o 
   4  14   8      389.91      400.53     18.59 o 
   6  14   8       69.49       63.47     12.03 o 
   8  14   8        1.40      -11.21     11.21 o 
 -17  15   8        0.47        2.54     14.57 o 
 -15  15   8       26.01       11.46     14.90 o 
 -13  15   8        4.21       10.40     13.81 o 
 -11  15   8       49.26       61.17     14.65 o 
  -9  15   8       35.94       48.79     11.66 o 
  -7  15   8        5.68       -8.99     10.87 o 
  -5  15   8      394.35      394.44     14.16 o 
  -3  15   8      696.91      710.80     20.75 o 
  -1  15   8      426.70      436.11     17.87 o 
   1  15   8        0.10       -5.56     10.98 o 
   3  15   8      410.58      421.15     31.90 o 
   5  15   8      319.98      313.41     15.90 o 
 -12  16   8       40.15       50.80     15.76 o 
 -10  16   8       20.38       23.04     11.87 o 
  -8  16   8        4.79        3.95     11.41 o 
  -6  16   8       30.85       33.06     12.29 o 
  -4  16   8      132.72      118.20     15.67 o 
  -2  16   8       29.44       19.61     12.06 o 
   0  16   8       10.26       28.98     12.10 o 
 -35   1   9       66.96       51.41     11.51 o 
 -33   1   9       50.95       59.03      8.46 o 
 -31   1   9       27.70       21.96      6.34 o 
 -29   1   9      479.56      474.57      8.89 o 
 -27   1   9      903.16      900.35     11.33 o 
 -25   1   9      271.21      271.69      6.19 o 
 -23   1   9      462.30      476.17      7.33 o 
 -21   1   9     2044.42     1997.83     18.64 o 
 -19   1   9     2182.83     2159.31     19.28 o 
 -17   1   9       32.06       40.68      2.49 o 
 -15   1   9       18.16       20.42      4.41 o 
 -13   1   9       14.10       28.40      2.61 o 
 -11   1   9     3758.20     3952.05     42.42 o 
  -9   1   9     8410.71     8352.49     98.74 o 
  -7   1   9    11852.90    12071.25    141.76 o 
  -5   1   9     3183.91     3361.33     29.70 o 
  -3   1   9    20226.55    20513.45    207.87 o 
  -1   1   9    12155.18    12042.32    103.61 o 
   1   1   9      543.61      548.48      6.94 o 
   3   1   9     3499.29     3512.10     25.48 o 
   5   1   9     2355.15     2400.23     18.71 o 
   7   1   9     4055.08     3966.70     28.09 o 
   9   1   9      621.62      585.46      7.30 o 
  11   1   9        2.18        3.44      3.44 o 
  13   1   9       94.43       92.16      5.64 o 
  15   1   9      554.69      580.26     11.84 o 
  17   1   9      248.38      290.51     10.60 o 
  19   1   9       62.05       64.26      7.74 o 
  21   1   9        1.23       -0.99      7.66 o 
 -36   2   9       15.32       28.83     12.16 o 
 -34   2   9       37.17       45.43      9.39 o 
 -32   2   9       15.85       21.47      7.69 o 
 -30   2   9       69.59       64.08      5.40 o 
 -28   2   9      421.31      406.40      8.39 o 
 -26   2   9      408.79      404.73      7.63 o 
 -24   2   9      124.42      123.83      4.92 o 
 -22   2   9     1247.07     1251.98     23.09 o 
 -20   2   9     4495.99     4379.75     38.79 o 
 -18   2   9     1055.46     1019.98     11.59 o 
 -16   2   9      190.59      211.75      6.36 o 
 -14   2   9       49.30       60.34      2.94 o 
 -12   2   9      614.51      721.06     26.59 o 
 -10   2   9     5515.92     5478.04     63.99 o 
  -8   2   9    11210.65    11401.23    116.45 o 
  -6   2   9     3157.83     3086.37     40.37 o 
  -4   2   9     1787.29     1561.10     18.65 o 
  -2   2   9    21357.03    21228.81    178.64 o 
   0   2   9     1987.42     2112.42     30.54 o 
   2   2   9        2.32        8.08      5.72 o 
   4   2   9      169.08      156.46      3.89 o 
   6   2   9     1124.13     1195.07     11.29 o 
   8   2   9      890.44      903.56      9.05 o 
  10   2   9       19.53       14.32      3.30 o 
  12   2   9      262.68      229.41      5.84 o 
  14   2   9       53.60       36.23      6.05 o 
  16   2   9       13.80       15.65      6.04 o 
  18   2   9       30.40       44.93      7.51 o 
  20   2   9       30.11       39.34      8.65 o 
 -35   3   9        1.04      -11.65     11.65 o 
 -33   3   9       43.98       42.46      8.43 o 
 -31   3   9       36.06       41.57      7.32 o 
 -29   3   9       42.35       37.73      5.72 o 
 -27   3   9       72.97       85.21      5.79 o 
 -25   3   9        1.36        7.15      4.32 o 
 -23   3   9      189.50      191.57      5.78 o 
 -21   3   9        9.10       10.75      3.07 o 
 -19   3   9       50.81       50.25      3.85 o 
 -17   3   9     1217.58     1164.44     12.23 o 
 -15   3   9      516.80      526.20      7.43 o 
 -13   3   9      705.28      698.29      7.86 o 
 -11   3   9     2127.49     2231.68     24.49 o 
  -9   3   9      347.40      372.88      9.40 o 
  -7   3   9     1940.25     2066.04     22.12 o 
  -5   3   9      163.21      170.50      5.04 o 
  -3   3   9        5.26        9.81      3.38 o 
  -1   3   9     1017.92     1047.91     13.16 o 
   1   3   9       17.92       30.16      5.11 o 
   3   3   9      275.29      250.90      5.05 o 
   5   3   9       18.90        2.31      3.87 o 
   7   3   9       38.63       38.64      3.36 o 
   9   3   9      537.49      521.01      7.26 o 
  11   3   9      116.98      128.23      4.54 o 
  13   3   9       89.12       93.66      5.37 o 
  15   3   9       17.64       18.89      5.80 o 
  17   3   9       67.87       56.00      8.12 o 
  19   3   9        5.25        0.59      7.91 o 
  21   3   9      216.49      230.34     11.05 o 
 -34   4   9       46.50       36.23      9.97 o 
 -32   4   9       15.87       22.39      8.06 o 
 -30   4   9      310.64      292.11      9.99 o 
 -28   4   9     1921.10     1960.93     35.82 o 
 -26   4   9      400.24      441.20     11.14 o 
 -24   4   9      654.41      655.42     10.65 o 
 -22   4   9     1828.32     1839.82     19.29 o 
 -20   4   9     2185.52     2162.43     21.28 o 
 -18   4   9      270.71      242.27      5.72 o 
 -16   4   9       78.91       79.11      3.53 o 
 -14   4   9       34.43       74.10      7.91 o 
 -12   4   9     5393.48     5170.66     55.23 o 
 -10   4   9    11722.74    12226.72    126.52 o 
  -8   4   9     5446.54     5667.13     54.77 o 
  -6   4   9      935.23     1043.45     11.13 o 
  -4   4   9       77.53       72.46      3.80 o 
  -2   4   9    11313.17    11207.88     90.49 o 
   0   4   9    22631.16    21933.73    153.94 o 
   2   4   9       28.12       67.24      3.38 o 
   4   4   9    13825.96    13713.78     96.35 o 
   6   4   9     3876.01     3862.70     27.36 o 
   8   4   9      445.60      442.79      6.73 o 
  10   4   9        1.60        2.56      3.49 o 
  12   4   9       63.50       53.18      4.64 o 
  14   4   9      101.15       92.49      6.37 o 
  16   4   9      727.83      784.75     21.66 o 
  18   4   9       83.72       87.42      8.82 o 
  20   4   9        0.03        3.83      8.46 o 
 -35   5   9       21.47       34.20     12.77 o 
 -33   5   9       35.19       34.39      9.75 o 
 -31   5   9        0.65       -6.01      7.60 o 
 -29   5   9      132.59      126.86      9.59 o 
 -27   5   9      229.02      248.43      8.14 o 
 -25   5   9       11.34       14.89      4.84 o 
 -23   5   9       89.56       87.09      5.23 o 
 -21   5   9       33.60       22.25      3.88 o 
 -19   5   9       24.30       22.09      4.09 o 
 -17   5   9     1582.48     1587.68     16.21 o 
 -15   5   9      581.25      612.64      7.25 o 
 -13   5   9      755.49      776.77      7.89 o 
 -11   5   9     1861.26     1838.19     15.88 o 
  -9   5   9      326.04      308.46      4.27 o 
  -7   5   9      150.71      152.08      3.34 o 
  -5   5   9      123.87      127.53     10.42 o 
  -3   5   9     4422.68     4332.13     35.91 o 
  -1   5   9     9467.83     9508.26     65.71 o 
   1   5   9     1246.98     1298.52     12.09 o 
   3   5   9      209.98      212.36      4.86 o 
   5   5   9     4650.58     4631.88     33.36 o 
   7   5   9     1078.55     1087.49      9.88 o 
   9   5   9      217.50      216.93      5.01 o 
  11   5   9       21.99       19.31      4.12 o 
  13   5   9      156.75      167.84      7.58 o 
  15   5   9        3.97        6.00      6.30 o 
  17   5   9      287.46      301.09     12.35 o 
  19   5   9       63.04       55.19      9.59 o 
 -34   6   9        7.97       12.14     12.79 o 
 -32   6   9        2.12       -2.08      9.08 o 
 -30   6   9        8.16       11.26      7.82 o 
 -28   6   9        0.47       -0.61      7.29 o 
 -26   6   9        5.62       -0.90      5.34 o 
 -24   6   9       42.93       39.30      6.29 o 
 -22   6   9        0.45       -3.28      4.24 o 
 -20   6   9      320.58      300.34      8.02 o 
 -18   6   9       77.60       79.56      4.20 o 
 -16   6   9       86.13       76.11      3.65 o 
 -14   6   9       42.63       52.70      3.28 o 
 -12   6   9      522.27      496.44      7.53 o 
 -10   6   9      847.98      860.72      8.82 o 
  -8   6   9     1943.04     1875.93     15.97 o 
  -6   6   9       23.92       31.95      3.73 o 
  -4   6   9     6435.67     6277.76     47.76 o 
  -2   6   9     7368.04     7222.09     59.10 o 
   0   6   9      316.96      271.38      9.44 o 
   2   6   9     1254.03     1180.13     11.93 o 
   4   6   9        0.92        2.75      2.91 o 
   6   6   9       76.45       77.81      3.87 o 
   8   6   9      475.92      452.25      7.16 o 
  10   6   9       73.33       81.60      4.94 o 
  12   6   9       31.26       38.96      6.19 o 
  14   6   9        7.36        4.99      6.35 o 
  16   6   9       37.99       26.35      8.00 o 
  18   6   9       22.69       34.91      8.87 o 
 -33   7   9        1.39       15.57     12.39 o 
 -31   7   9        5.45       11.42     10.60 o 
 -29   7   9      204.24      203.02      9.42 o 
 -27   7   9      574.89      634.62     19.86 o 
 -25   7   9      391.15      394.91     17.32 o 
 -23   7   9       95.32       99.43      5.98 o 
 -21   7   9     3091.66     3116.03     56.04 o 
 -19   7   9     1611.00     1571.79     40.36 o 
 -17   7   9       22.01       27.18      3.85 o 
 -15   7   9      653.37      585.70      8.89 o 
 -13   7   9      492.73      491.25     10.45 o 
 -11   7   9      499.52      516.02      9.95 o 
  -9   7   9     4206.96     4090.92     32.31 o 
  -7   7   9     3715.73     3576.74     28.64 o 
  -5   7   9       52.08       65.54      3.76 o 
  -3   7   9     5762.64     5796.66     45.31 o 
  -1   7   9     8528.28     8780.61     71.49 o 
   1   7   9      948.89      930.97     10.98 o 
   3   7   9      267.38      333.58      6.93 o 
   5   7   9     2138.41     2206.72     18.06 o 
   7   7   9     1599.52     1633.96     14.33 o 
   9   7   9      482.64      459.69      8.83 o 
  11   7   9       44.44       39.86      5.95 o 
  13   7   9      446.49      400.88     11.17 o 
  15   7   9      313.29      288.52     10.84 o 
  17   7   9       69.84       70.33      8.77 o 
 -32   8   9        3.18        4.03     12.21 o 
 -30   8   9       32.71       34.18     15.88 o 
 -28   8   9       67.10       87.67      8.12 o 
 -26   8   9      133.68      139.20      8.44 o 
 -24   8   9        9.89        7.70      5.54 o 
 -22   8   9      428.35      406.09      9.73 o 
 -20   8   9     1284.90     1220.83     15.62 o 
 -18   8   9      888.65      873.43     12.79 o 
 -16   8   9       60.77       60.34      4.31 o 
 -14   8   9       96.85       90.88      4.55 o 
 -12   8   9      398.80      381.00      7.23 o 
 -10   8   9      756.49      740.01     12.00 o 
  -8   8   9     1557.37     1583.88     14.96 o 
  -6   8   9      809.01      827.74      9.85 o 
  -4   8   9     1549.73     1482.26     14.69 o 
  -2   8   9     2849.44     2773.73     25.51 o 
   0   8   9     1264.29     1274.53     14.43 o 
   2   8   9       92.64       78.37      4.34 o 
   4   8   9      277.02      230.52      5.80 o 
   6   8   9      227.09      197.44      6.13 o 
   8   8   9      513.82      553.70      9.43 o 
  10   8   9       30.39       33.08      6.44 o 
  12   8   9        3.25        0.35      6.60 o 
  14   8   9       34.78       34.09      7.87 o 
  16   8   9       22.02       27.17      8.30 o 
 -31   9   9        5.44        1.39     12.59 o 
 -29   9   9       38.69       28.18     11.72 o 
 -27   9   9       74.67       80.26      8.83 o 
 -25   9   9       20.04       28.04      6.69 o 
 -23   9   9       15.30       24.64      5.94 o 
 -21   9   9      524.23      524.74     10.99 o 
 -19   9   9     1710.48     1722.76     19.84 o 
 -17   9   9      462.83      431.51      8.74 o 
 -15   9   9      129.05      128.16      5.41 o 
 -13   9   9      905.96      887.69     12.01 o 
 -11   9   9     1292.25     1266.32     22.09 o 
  -9   9   9      371.91      387.53      9.49 o 
  -7   9   9      110.86      130.34      6.41 o 
  -5   9   9       22.28       19.12      3.95 o 
  -3   9   9      583.67      544.71      9.11 o 
  -1   9   9      256.53      278.42      7.79 o 
   1   9   9      176.84      203.86      6.02 o 
   3   9   9       19.21       22.67      3.91 o 
   5   9   9      292.30      290.98      7.15 o 
   7   9   9      888.19      891.93     12.86 o 
   9   9   9      146.66      149.79      8.49 o 
  11   9   9      121.85      124.42      9.28 o 
  13   9   9       20.18       -0.06      8.27 o 
  15   9   9       19.41       23.13      8.87 o 
 -30  10   9       67.05       65.65     13.48 o 
 -28  10   9      128.88      143.25     11.72 o 
 -26  10   9      105.43      122.67     11.54 o 
 -24  10   9        8.96        7.81      7.06 o 
 -22  10   9      207.22      225.60      8.44 o 
 -20  10   9      621.26      663.47     16.10 o 
 -18  10   9      121.91      121.36      6.57 o 
 -16  10   9      104.42       92.98      5.51 o 
 -14  10   9       11.01        9.27      4.29 o 
 -12  10   9      113.57      119.71      9.26 o 
 -10  10   9     1200.41     1155.83     13.80 o 
  -8  10   9     1429.21     1365.06     16.22 o 
  -6  10   9       56.35       54.21      4.51 o 
  -4  10   9     1547.98     1470.40     14.69 o 
  -2  10   9     5228.47     5209.95     42.38 o 
   0  10   9     2710.67     2810.13     25.29 o 
   2  10   9       22.53       18.44      4.69 o 
   4  10   9      572.93      593.76     10.72 o 
   6  10   9     1439.07     1414.54     19.45 o 
   8  10   9      561.51      522.96     14.16 o 
  10  10   9       38.43       56.37     13.53 o 
  12  10   9       68.39       59.65     14.08 o 
  14  10   9       43.37       34.80     10.21 o 
 -27  11   9       44.79       35.22     13.03 o 
 -25  11   9        0.79        1.87      9.38 o 
 -23  11   9       66.12       63.64      8.53 o 
 -21  11   9      301.40      309.37      9.53 o 
 -19  11   9      141.70      166.13      7.72 o 
 -17  11   9       24.35       27.73      5.04 o 
 -15  11   9      110.80      118.79      5.87 o 
 -13  11   9        1.95       -2.91      4.34 o 
 -11  11   9        4.81        7.14      4.64 o 
  -9  11   9      973.16      919.61     11.91 o 
  -7  11   9     1001.48      992.77     12.51 o 
  -5  11   9      129.72       96.99      5.13 o 
  -3  11   9      923.75      872.59     13.51 o 
  -1  11   9      263.79      278.62      7.27 o 
   1  11   9       32.30       40.70      5.76 o 
   3  11   9      121.78      138.42      8.37 o 
   5  11   9      407.18      446.26     14.81 o 
   7  11   9      199.09      221.00     13.31 o 
   9  11   9      127.31      129.08     10.84 o 
  11  11   9        4.52       -1.81      9.32 o 
  13  11   9       82.25       88.12     12.28 o 
 -26  12   9       33.75       29.69     12.71 o 
 -24  12   9        0.92       -3.19      9.79 o 
 -22  12   9        8.70        3.55      9.37 o 
 -20  12   9       56.00       50.52      7.63 o 
 -18  12   9       62.92       82.78      7.69 o 
 -16  12   9        8.95       10.64      6.10 o 
 -14  12   9       11.81       17.67      5.91 o 
 -12  12   9      301.65      302.41      8.17 o 
 -10  12   9      374.05      368.84     10.44 o 
  -8  12   9       32.96       38.42      5.76 o 
  -6  12   9        0.32       -0.97      4.98 o 
  -4  12   9        3.20       -4.55      5.05 o 
  -2  12   9      443.07      409.58     10.36 o 
   0  12   9      918.08      916.36     17.63 o 
   2  12   9       56.11       48.53      8.74 o 
   4  12   9     1077.02     1081.73     37.06 o 
   6  12   9      410.89      424.71     16.96 o 
   8  12   9       12.76       16.77     11.22 o 
  10  12   9        1.31       -9.70     10.93 o 
  12  12   9        8.35       -8.22     11.27 o 
 -23  13   9      231.43      252.25     16.19 o 
 -21  13   9      457.69      508.16     32.71 o 
 -19  13   9      328.41      367.61     13.98 o 
 -17  13   9      130.50      142.81      9.81 o 
 -15  13   9        2.90       -6.14      7.49 o 
 -13  13   9      256.55      267.93      9.58 o 
 -11  13   9      661.12      670.93     18.27 o 
  -9  13   9      329.64      321.13     11.30 o 
  -7  13   9      179.69      183.04      8.40 o 
  -5  13   9        1.95       -1.74      6.69 o 
  -3  13   9      941.51      921.34     25.63 o 
  -1  13   9     1807.56     1906.88     51.63 o 
   1  13   9      581.76      631.41     39.96 o 
   3  13   9       40.88       46.79     13.51 o 
   5  13   9      617.68      608.62     23.85 o 
   7  13   9      374.49      428.77     28.40 o 
   9  13   9       11.42        5.88     11.16 o 
 -22  14   9       24.35       23.52     12.88 o 
 -20  14   9       13.36        5.22     12.22 o 
 -18  14   9       52.73       49.38     12.51 o 
 -16  14   9        0.13        0.29     11.47 o 
 -14  14   9        5.76       15.25     11.08 o 
 -12  14   9       44.34       60.83     11.59 o 
 -10  14   9      108.80      127.35     15.30 o 
  -8  14   9       55.26       24.16     10.48 o 
  -6  14   9        0.32       -9.93      9.93 o 
  -4  14   9        4.39        1.85     10.26 o 
  -2  14   9      124.42      104.16     12.15 o 
   0  14   9      178.93      184.70     13.60 o 
   2  14   9        0.11       19.18     11.34 o 
   4  14   9      190.04      190.29     14.03 o 
   6  14   9       49.95       54.51     12.24 o 
 -17  15   9        4.10        5.91     12.39 o 
 -15  15   9       11.58       10.16     16.58 o 
 -13  15   9        8.24       15.93     14.39 o 
 -11  15   9       33.60       32.00     11.29 o 
  -9  15   9      202.78      178.54     21.94 o 
  -7  15   9      178.15      205.34     13.92 o 
  -5  15   9        2.90        8.40     11.15 o 
  -3  15   9      183.50      199.20     13.95 o 
  -1  15   9      257.31      269.31     15.34 o 
   1  15   9       16.11        6.86     11.83 o 
   3  15   9        6.13        2.90     11.56 o 
 -12  16   9       32.17       28.95     11.99 o 
 -10  16   9      179.25      177.35     14.05 o 
  -8  16   9      178.71      192.56     14.32 o 
  -6  16   9        0.45        3.56     11.87 o 
  -4  16   9      424.45      463.36     18.89 o 
 -36   0  10       89.36       93.34     20.03 o 
 -34   0  10      177.38      190.15     15.81 o 
 -32   0  10      188.80      194.08     12.75 o 
 -30   0  10      161.15      160.21     11.18 o 
 -28   0  10       60.20       37.40      7.29 o 
 -26   0  10      915.92      869.40     26.31 o 
 -24   0  10     1770.07     1858.99     25.91 o 
 -22   0  10       20.20       13.97      5.35 o 
 -20   0  10     6485.08     6301.53     71.84 o 
 -18   0  10     4728.48     4626.94     83.31 o 
 -16   0  10     1123.81     1090.37     18.20 o 
 -14   0  10       77.02      105.22      4.71 o 
 -12   0  10      464.79      484.89     11.72 o 
 -10   0  10     3970.95     3923.34     69.22 o 
  -8   0  10    15917.94    15896.81    264.78 o 
  -6   0  10     8973.48     8486.92    112.71 o 
  -4   0  10      414.02      550.78     13.66 o 
  -2   0  10     5868.69     5746.63     95.99 o 
   0   0  10     2932.95     2968.21     32.34 o 
   2   0  10     5544.98     5385.46     55.66 o 
   4   0  10      779.50      782.43     14.84 o 
   6   0  10     4561.36     4556.85     44.98 o 
   8   0  10     5750.82     5681.65     55.61 o 
  10   0  10     3365.85     3248.40     36.33 o 
  12   0  10      127.87      151.94      7.61 o 
  14   0  10      273.49      221.89     11.89 o 
  16   0  10        5.24        1.30     10.49 o 
  18   0  10      145.83      178.44     16.52 o 
  20   0  10      187.00      201.70     12.62 o 
 -35   1  10       11.61       23.16      9.03 o 
 -33   1  10        4.39        2.75      8.15 o 
 -31   1  10       70.96       72.58      8.42 o 
 -29   1  10       19.58       14.65      5.55 o 
 -27   1  10      397.84      367.38      9.36 o 
 -25   1  10     2626.20     2620.33     25.89 o 
 -23   1  10      429.55      451.35      8.28 o 
 -21   1  10     1563.15     1473.45     14.56 o 
 -19   1  10     2200.07     2162.37     20.42 o 
 -17   1  10      144.01      150.69      6.60 o 
 -15   1  10        5.37       11.18      4.61 o 
 -13   1  10       16.22       26.89      2.85 o 
 -11   1  10      158.20      199.38      6.22 o 
  -9   1  10     4932.08     5011.00     60.65 o 
  -7   1  10     8558.31     8597.85     81.27 o 
  -5   1  10      694.10      746.29      9.18 o 
  -3   1  10     3510.99     3668.74     35.15 o 
  -1   1  10      833.26      817.51     10.09 o 
   1   1  10     3728.78     3705.60     26.61 o 
   3   1  10     2962.27     2833.91     22.39 o 
   5   1  10      264.34      243.25      4.94 o 
   7   1  10     1150.68     1113.18     10.86 o 
   9   1  10      618.43      558.01      8.66 o 
  11   1  10       17.88       28.62      3.86 o 
  13   1  10        0.71       -0.75      4.71 o 
  15   1  10       84.92       80.06      7.13 o 
  17   1  10       10.82        8.07      7.81 o 
  19   1  10        1.59       -3.15      7.42 o 
 -36   2  10        6.89       11.35     12.15 o 
 -34   2  10       45.72       36.92      9.79 o 
 -32   2  10        0.83       -2.14      6.69 o 
 -30   2  10       74.03       69.37      6.91 o 
 -28   2  10      203.32      196.30      6.20 o 
 -26   2  10      407.88      425.80      9.76 o 
 -24   2  10      676.18      691.83     10.57 o 
 -22   2  10      150.82      131.47      4.82 o 
 -20   2  10      143.09      128.61      5.11 o 
 -18   2  10     1190.10     1171.05     15.60 o 
 -16   2  10     4533.72     4638.40     46.88 o 
 -14   2  10       20.29       30.46      2.30 o 
 -12   2  10     5197.45     5451.02     44.17 o 
 -10   2  10     2076.30     2182.84     30.46 o 
  -8   2  10       67.20       78.35      2.61 o 
  -6   2  10      131.07       88.59      2.96 o 
  -4   2  10      550.48      497.38      6.92 o 
  -2   2  10     2312.15     2387.57     22.35 o 
   0   2  10     9100.90     9170.56     66.26 o 
   2   2  10     4489.17     4304.81     34.14 o 
   4   2  10      152.52      151.10      4.14 o 
   6   2  10     1196.45     1193.44     11.60 o 
   8   2  10      213.12      202.15      4.94 o 
  10   2  10      123.10      109.59      4.67 o 
  12   2  10       61.42       64.47      4.89 o 
  14   2  10        0.61       -4.09      5.91 o 
  16   2  10      357.63      353.32     10.50 o 
  18   2  10       31.59       28.44      7.59 o 
  20   2  10        2.85       10.64      8.50 o 
 -35   3  10       77.90       78.50     10.20 o 
 -33   3  10      181.14      194.43     10.16 o 
 -31   3  10       33.67       36.11      7.04 o 
 -29   3  10      206.64      174.90      6.73 o 
 -27   3  10     1342.88     1384.89     20.74 o 
 -25   3  10     1176.07     1207.84     21.97 o 
 -23   3  10        2.70        5.03      4.12 o 
 -21   3  10     1025.16     1051.66     15.21 o 
 -19   3  10     5675.19     5615.54     51.60 o 
 -17   3  10     7724.87     7611.93     65.34 o 
 -15   3  10      702.59      677.19      8.45 o 
 -13   3  10     1458.03     1398.02     16.90 o 
 -11   3  10     1667.97     1605.85     16.71 o 
  -9   3  10     1015.87     1014.17     16.14 o 
  -7   3  10    12788.24    13278.78    148.02 o 
  -5   3  10    11323.46    11722.68     95.89 o 
  -3   3  10       54.51       80.31      6.81 o 
  -1   3  10     7610.74     7452.95     49.98 o 
   1   3  10    18831.78    18003.20    125.12 o 
   3   3  10     2523.75     2389.41     19.48 o 
   5   3  10     2314.56     2349.26     18.84 o 
   7   3  10     3331.33     3202.34     24.74 o 
   9   3  10      892.31      875.61     10.75 o 
  11   3  10      219.46      213.50      5.64 o 
  13   3  10       28.84       20.68      5.67 o 
  15   3  10      148.10      140.36      8.15 o 
  17   3  10       36.63       25.26      8.12 o 
  19   3  10       67.53       82.66      9.24 o 
 -34   4  10        5.55       15.25      8.48 o 
 -32   4  10       62.49       80.55      9.17 o 
 -30   4  10       48.75       55.54      7.21 o 
 -28   4  10        3.11        0.77      4.67 o 
 -26   4  10      213.44      204.39      6.55 o 
 -24   4  10      579.84      580.57      9.41 o 
 -22   4  10       13.16        8.39      4.12 o 
 -20   4  10      335.43      338.74      7.49 o 
 -18   4  10      708.55      625.72      9.29 o 
 -16   4  10      156.45      139.53      5.32 o 
 -14   4  10       32.73       34.66      2.29 o 
 -12   4  10      281.25      250.45     23.99 o 
 -10   4  10      268.15      294.54      5.27 o 
  -8   4  10      215.11      208.07      7.80 o 
  -6   4  10       59.82       64.25      4.54 o 
  -4   4  10      123.24      118.00      4.81 o 
  -2   4  10      177.08      174.13      3.55 o 
   0   4  10     1530.88     1516.83     14.14 o 
   2   4  10      355.51      421.04      7.79 o 
   4   4  10       27.15       35.24      3.38 o 
   6   4  10      292.88      286.65      6.01 o 
   8   4  10      163.60      134.82      4.49 o 
  10   4  10       53.61       52.29      4.53 o 
  12   4  10      407.05      426.11      8.49 o 
  14   4  10        9.00       15.09      5.98 o 
  16   4  10       45.83       50.88      8.06 o 
  18   4  10      167.51      181.42     10.24 o 
 -35   5  10       11.60       10.40     11.87 o 
 -33   5  10       38.20       62.55      9.51 o 
 -31   5  10      111.44      128.28      9.24 o 
 -29   5  10       17.26        2.36      5.15 o 
 -27   5  10       79.66       73.29      6.61 o 
 -25   5  10      520.22      513.93     11.15 o 
 -23   5  10      192.43      190.82      5.97 o 
 -21   5  10      190.70      179.42      5.20 o 
 -19   5  10     1344.11     1289.46     16.97 o 
 -17   5  10     2561.74     2583.51     25.91 o 
 -15   5  10      133.44      146.64      3.81 o 
 -13   5  10     1156.64     1228.92     16.62 o 
 -11   5  10      694.13      689.07      8.11 o 
  -9   5  10      390.49      339.03      6.46 o 
  -7   5  10      967.83      957.06      8.79 o 
  -5   5  10      660.14      630.17      6.52 o 
  -3   5  10       15.53       17.21      2.65 o 
  -1   5  10     1066.97     1142.56     10.53 o 
   1   5  10     1734.02     1809.48     16.64 o 
   3   5  10      444.67      428.69      7.04 o 
   5   5  10      483.04      493.87      7.44 o 
   7   5  10     1105.00     1070.14     10.67 o 
   9   5  10      274.00      248.57      5.49 o 
  11   5  10      482.55      491.42      8.91 o 
  13   5  10       37.06       34.92      6.60 o 
  15   5  10      251.97      255.85     10.38 o 
  17   5  10       25.99       29.89      8.44 o 
 -34   6  10       44.16       42.19     12.05 o 
 -32   6  10       57.54       77.70     11.04 o 
 -30   6  10       19.99       22.83      7.92 o 
 -28   6  10      478.93      464.51     10.48 o 
 -26   6  10     1840.52     1850.16     26.38 o 
 -24   6  10      921.57      872.01     19.07 o 
 -22   6  10       56.20       50.67      4.53 o 
 -20   6  10     1233.48     1193.76     14.01 o 
 -18   6  10     2399.02     2356.89     26.79 o 
 -16   6  10      771.96      779.47     11.92 o 
 -14   6  10       51.63       43.97      2.86 o 
 -12   6  10     2179.90     2180.66     18.09 o 
 -10   6  10      659.95      689.61     10.13 o 
  -8   6  10      933.50      903.45      9.04 o 
  -6   6  10     4454.88     4367.90     33.98 o 
  -4   6  10        9.59       22.10      2.76 o 
  -2   6  10     5724.84     5671.85     47.17 o 
   0   6  10    13793.30    13518.36    101.67 o 
   2   6  10     3478.48     3524.56     30.73 o 
   4   6  10      167.05      167.20      5.05 o 
   6   6  10      905.17      943.62      9.79 o 
   8   6  10     1313.35     1330.93     12.76 o 
  10   6  10      353.95      322.10      7.21 o 
  12   6  10      171.98      180.36      7.98 o 
  14   6  10       26.28       25.22      7.63 o 
  16   6  10      347.73      334.27     11.59 o 
  18   6  10       99.93      101.61      9.50 o 
 -33   7  10       33.03       49.25     12.33 o 
 -31   7  10       35.79       25.34      8.31 o 
 -29   7  10       27.76       28.84      7.91 o 
 -27   7  10       94.06      103.55      6.57 o 
 -25   7  10       95.73       90.33      7.64 o 
 -23   7  10      225.80      209.80      7.09 o 
 -21   7  10      146.53      142.10      5.83 o 
 -19   7  10      164.11      158.27      6.34 o 
 -17   7  10      298.93      304.33      6.57 o 
 -15   7  10      159.60      150.47      4.78 o 
 -13   7  10       30.90       23.55      3.09 o 
 -11   7  10       49.64       56.55      3.10 o 
  -9   7  10      126.22      120.61      3.73 o 
  -7   7  10      852.92      826.27      9.18 o 
  -5   7  10     5035.47     4853.76     38.06 o 
  -3   7  10     1302.85     1261.66     13.75 o 
  -1   7  10     1169.86     1058.42     12.48 o 
   1   7  10      471.95      503.20     10.42 o 
   3   7  10       84.25       81.29      4.74 o 
   5   7  10      458.62      497.81      8.40 o 
   7   7  10       49.28       55.79      4.38 o 
   9   7  10       22.85       21.56      4.92 o 
  11   7  10       58.88       54.02      7.06 o 
  13   7  10        5.03       -1.86      7.42 o 
  15   7  10       16.94       19.81      8.09 o 
  17   7  10        0.16       -7.86      7.86 o 
 -32   8  10       38.27       44.94     12.31 o 
 -30   8  10        7.14       10.73      9.31 o 
 -28   8  10       20.27       15.53      7.87 o 
 -26   8  10      219.03      213.30      9.32 o 
 -24   8  10       94.26      115.19      8.78 o 
 -22   8  10      349.82      347.00     13.88 o 
 -20   8  10     1938.52     1983.62     25.57 o 
 -18   8  10      759.73      710.56     10.94 o 
 -16   8  10       39.57       41.15      4.35 o 
 -14   8  10      149.80      142.25      5.10 o 
 -12   8  10      446.65      434.78      8.17 o 
 -10   8  10      342.47      341.44     11.66 o 
  -8   8  10     4316.00     4276.91     34.17 o 
  -6   8  10     3856.39     3762.77     31.57 o 
  -4   8  10       24.14       15.70      4.05 o 
  -2   8  10      740.53      711.27     10.07 o 
   0   8  10      863.78      852.06     11.97 o 
   2   8  10      418.41      387.66      7.90 o 
   4   8  10       25.24       30.06      4.45 o 
   6   8  10      976.10     1008.65     13.04 o 
   8   8  10      863.01      827.07     11.78 o 
  10   8  10       62.76       59.75      7.08 o 
  12   8  10      100.33       97.89      8.52 o 
  14   8  10       83.16       80.29      8.62 o 
  16   8  10       15.25       11.15      8.23 o 
 -31   9  10        1.22       17.89     11.95 o 
 -29   9  10        1.10        6.68      8.48 o 
 -27   9  10      315.92      317.59     11.75 o 
 -25   9  10     1309.16     1370.24     26.21 o 
 -23   9  10      328.01      321.44     11.29 o 
 -21   9  10      879.24      877.76     14.14 o 
 -19   9  10     1125.52     1105.22     14.88 o 
 -17   9  10      213.38      199.57      6.30 o 
 -15   9  10       37.45       29.08      4.50 o 
 -13   9  10      140.20      153.19     13.11 o 
 -11   9  10        8.25        0.66      3.45 o 
  -9   9  10     1741.37     1672.89     23.42 o 
  -7   9  10     1921.67     1899.99     19.23 o 
  -5   9  10        1.17        0.18      3.62 o 
  -3   9  10     1053.51     1051.81     12.97 o 
  -1   9  10     1698.31     1689.00     17.99 o 
   1   9  10     1537.68     1472.94     20.57 o 
   3   9  10     1208.94     1177.95     13.62 o 
   5   9  10       49.25       49.79      4.96 o 
   7   9  10      722.38      720.87     14.24 o 
   9   9  10      400.25      392.19     11.60 o 
  11   9  10       31.55       26.34      8.36 o 
  13   9  10       13.21        7.69      8.50 o 
  15   9  10       56.37       57.92     10.27 o 
 -30  10  10        6.33       -7.38     11.88 o 
 -28  10  10        0.64        4.10      8.47 o 
 -26  10  10       14.89       15.95      7.67 o 
 -24  10  10        3.19        7.92      7.61 o 
 -22  10  10       22.34       21.76      6.98 o 
 -20  10  10      161.80      146.94      7.05 o 
 -18  10  10       70.23       51.48      5.33 o 
 -16  10  10      240.34      225.78      6.87 o 
 -14  10  10        8.05        5.88      4.46 o 
 -12  10  10      124.84      129.75      5.89 o 
 -10  10  10        0.53       -0.35      3.78 o 
  -8  10  10       56.92       59.98      4.41 o 
  -6  10  10       86.92       98.10      5.24 o 
  -4  10  10       65.67       78.48      4.98 o 
  -2  10  10        3.86       11.46      4.39 o 
   0  10  10       75.23       87.35      7.16 o 
   2  10  10       23.98       22.43      5.58 o 
   4  10  10      136.07      125.38      6.49 o 
   6  10  10        4.02       15.00      6.72 o 
   8  10  10      487.47      469.30     13.88 o 
  10  10  10      144.86      165.35     11.25 o 
  12  10  10       19.38       26.60      9.90 o 
  14  10  10        0.11        4.60      9.78 o 
 -29  11  10        2.79        6.45     15.95 o 
 -27  11  10      159.56      195.72     14.63 o 
 -25  11  10      141.33      159.90     10.15 o 
 -23  11  10        5.65       -6.96      6.96 o 
 -21  11  10       46.10       46.36      7.38 o 
 -19  11  10      466.43      499.31     17.33 o 
 -17  11  10      523.58      514.68     12.12 o 
 -15  11  10        5.61       -2.28      4.78 o 
 -13  11  10      530.57      528.31     13.76 o 
 -11  11  10      177.14      186.52      6.47 o 
  -9  11  10       11.32       13.66      4.74 o 
  -7  11  10      215.29      212.85      6.92 o 
  -5  11  10      276.44      275.53      6.83 o 
  -3  11  10      212.33      209.20      6.61 o 
  -1  11  10     1183.72     1167.71     15.11 o 
   1  11  10     1686.20     1771.53     26.31 o 
   3  11  10       60.37       74.93      7.90 o 
   5  11  10     1013.15     1021.72     26.61 o 
   7  11  10      525.59      552.25     19.16 o 
   9  11  10      192.40      171.75     18.34 o 
  11  11  10       46.51       38.16     10.20 o 
 -26  12  10       68.13       55.65     12.61 o 
 -24  12  10       78.77       83.49     10.98 o 
 -22  12  10       13.31        6.88      8.23 o 
 -20  12  10      328.60      335.32     11.69 o 
 -18  12  10      366.62      372.51     10.31 o 
 -16  12  10      126.32      143.58      7.52 o 
 -14  12  10       17.14       25.90      5.74 o 
 -12  12  10      145.33      159.55      6.34 o 
 -10  12  10      161.98      154.69      7.83 o 
  -8  12  10      132.36      119.48      6.04 o 
  -6  12  10      223.83      203.64      8.46 o 
  -4  12  10      428.04      471.14     11.66 o 
  -2  12  10       20.11       14.81      6.51 o 
   0  12  10      803.73      829.34     16.79 o 
   2  12  10      409.77      449.80     20.61 o 
   4  12  10        0.02        3.27     10.22 o 
   6  12  10      348.44      324.16     15.41 o 
   8  12  10      114.45      114.06     12.73 o 
  10  12  10        3.45       16.24     11.47 o 
 -23  13  10       12.14       21.30     10.39 o 
 -21  13  10        2.41       12.34     11.44 o 
 -19  13  10        0.14        7.44      9.44 o 
 -17  13  10        1.43       -3.02      7.72 o 
 -15  13  10       11.92       11.59      7.70 o 
 -13  13  10        2.02        4.05      7.71 o 
 -11  13  10       10.44       17.97      7.34 o 
  -9  13  10       13.30       17.83      7.35 o 
  -7  13  10       27.15       32.87      6.83 o 
  -5  13  10        4.72        9.31      7.84 o 
  -3  13  10        0.72       30.02      9.10 o 
  -1  13  10       16.61       18.76     10.50 o 
   1  13  10       81.91      102.83     11.91 o 
   3  13  10       18.81       18.51     11.02 o 
   5  13  10        5.14       14.75     11.15 o 
   7  13  10        5.67       10.94     11.45 o 
 -22  14  10       16.58       -2.54     13.45 o 
 -20  14  10      114.72      135.25     14.24 o 
 -18  14  10      163.73      178.67     13.71 o 
 -16  14  10       67.40       47.28     13.08 o 
 -14  14  10       15.51        9.87      9.34 o 
 -12  14  10       86.27       85.67     10.22 o 
 -10  14  10       32.54       29.00      9.30 o 
  -8  14  10       97.09      100.20     11.42 o 
  -6  14  10      297.87      286.30     19.07 o 
  -4  14  10        1.70       -0.05     10.56 o 
  -2  14  10      493.28      532.64     23.53 o 
   0  14  10      703.89      693.49     39.88 o 
   2  14  10      203.77      213.06     14.30 o 
   4  14  10        0.04        0.21     14.63 o 
 -17  15  10       82.48       87.90     13.26 o 
 -15  15  10        0.64       -6.29      9.57 o 
 -13  15  10       41.59       29.36     11.41 o 
 -11  15  10      114.99      125.49     12.67 o 
  -9  15  10       41.11       40.72     11.45 o 
  -7  15  10       20.72       18.38     11.40 o 
  -5  15  10       19.02        8.90     11.40 o 
  -3  15  10        0.87       19.21     11.70 o 
  -1  15  10      106.88      107.58     13.01 o 
   1  15  10      125.58      119.15     17.98 o 
  -8  16  10       61.07       32.06     19.58 o 
 -37   1  11       11.11        0.71     11.30 o 
 -35   1  11       17.59        8.02      8.74 o 
 -33   1  11       65.52       55.36      8.63 o 
 -31   1  11      211.83      194.34      9.08 o 
 -29   1  11      141.32      129.43      6.55 o 
 -27   1  11      155.99      145.44      6.20 o 
 -25   1  11     2531.51     2609.15     25.66 o 
 -23   1  11     2278.11     2330.37     26.99 o 
 -21   1  11       62.73       52.86      4.86 o 
 -19   1  11     4993.85     5149.86     45.97 o 
 -17   1  11     6516.40     6426.69     75.33 o 
 -15   1  11       59.09       46.75      2.13 o 
 -13   1  11       15.19       30.31      2.72 o 
 -11   1  11     1579.99     1668.99     20.02 o 
  -9   1  11     2748.17     2773.43     36.65 o 
  -7   1  11     1617.30     1637.71     14.62 o 
  -5   1  11      999.44      998.53     11.85 o 
  -3   1  11     1486.94     1442.45     15.70 o 
  -1   1  11      464.09      458.40      5.56 o 
   1   1  11    12832.67    12674.98     82.27 o 
   3   1  11     5996.86     5927.52     41.58 o 
   5   1  11      560.01      554.59      7.39 o 
   7   1  11     1712.37     1745.79     14.98 o 
   9   1  11     2844.12     2808.46     23.55 o 
  11   1  11      387.64      341.23      6.54 o 
  13   1  11        9.58       -4.05      5.01 o 
  15   1  11       43.52       32.29      7.91 o 
  17   1  11       55.26       47.39      7.66 o 
 -36   2  11       34.09       41.15      9.61 o 
 -34   2  11        1.59        5.96      7.64 o 
 -32   2  11        4.20       -1.49      6.53 o 
 -30   2  11      111.78      112.43     10.90 o 
 -28   2  11        3.88        0.99      5.28 o 
 -26   2  11      608.65      613.02     11.24 o 
 -24   2  11     2155.83     2299.84     22.99 o 
 -22   2  11      882.61      899.64     11.25 o 
 -20   2  11      600.24      605.16      8.29 o 
 -18   2  11     3480.94     3394.10     37.03 o 
 -16   2  11     7939.54     8197.04     96.63 o 
 -14   2  11     3633.44     3809.11     35.31 o 
 -12   2  11        6.16       14.27      3.96 o 
 -10   2  11     3043.26     3056.54     25.45 o 
  -8   2  11     7451.82     7538.89     60.92 o 
  -6   2  11     2128.46     2169.02     20.46 o 
  -4   2  11      791.58      817.97     11.05 o 
  -2   2  11      107.90      124.41      3.04 o 
   0   2  11      174.87      175.04      3.68 o 
   2   2  11     2609.75     2726.64     20.78 o 
   4   2  11     2774.65     2803.52     21.65 o 
   6   2  11       36.12       34.63      3.74 o 
   8   2  11     1163.64     1136.40     11.65 o 
  10   2  11      901.71      843.05      9.34 o 
  12   2  11      100.83       95.14      5.73 o 
  14   2  11       27.70       39.14      7.56 o 
  16   2  11        2.96       10.81      7.21 o 
  18   2  11      125.82      131.23      9.77 o 
 -35   3  11        2.98        5.02      8.20 o 
 -33   3  11       20.06        9.06      7.71 o 
 -31   3  11       17.24       24.21      6.72 o 
 -29   3  11       30.92       25.39      6.11 o 
 -27   3  11        5.11        6.09      5.19 o 
 -25   3  11       11.92       12.02      4.83 o 
 -23   3  11      148.28      132.59      6.70 o 
 -21   3  11      904.52      906.54     18.36 o 
 -19   3  11        9.63        8.21      3.09 o 
 -17   3  11     2404.94     2443.33     39.23 o 
 -15   3  11     1083.52     1125.73     13.33 o 
 -13   3  11      784.55      805.08      9.22 o 
 -11   3  11        4.07        6.06      2.91 o 
  -9   3  11     2968.10     3204.79     29.25 o 
  -7   3  11        1.21        3.29      2.11 o 
  -5   3  11     2029.59     2046.06     17.76 o 
  -3   3  11     1050.76     1015.93      9.24 o 
  -1   3  11        0.96        4.33      2.03 o 
   1   3  11       14.66        8.97      2.84 o 
   3   3  11      525.08      443.67      6.74 o 
   5   3  11       56.84       58.35      3.78 o 
   7   3  11       76.32       72.82      4.36 o 
   9   3  11      111.13      106.57      4.64 o 
  11   3  11      141.49      162.48      5.74 o 
  13   3  11      108.51      107.28      7.40 o 
  15   3  11        1.72       -3.09      6.96 o 
  17   3  11        6.25       11.41      8.10 o 
 -36   4  11        7.90       12.37      9.55 o 
 -34   4  11      112.25      108.50      9.42 o 
 -32   4  11      128.04      124.26      8.95 o 
 -30   4  11        6.49        7.70      6.36 o 
 -28   4  11       69.11       68.24      6.56 o 
 -26   4  11      206.70      209.49      7.52 o 
 -24   4  11     1090.57     1105.01     14.85 o 
 -22   4  11     1772.55     1772.94     19.81 o 
 -20   4  11       20.54       16.78      3.69 o 
 -18   4  11     6277.04     6238.03     56.93 o 
 -16   4  11     6440.45     6128.48     55.81 o 
 -14   4  11      354.06      310.35      7.54 o 
 -12   4  11      836.36      774.03     17.24 o 
 -10   4  11     2380.81     2572.60     27.07 o 
  -8   4  11     1002.06     1091.15     10.86 o 
  -6   4  11     3285.48     3219.36     26.79 o 
  -4   4  11     7975.89     7954.45     57.03 o 
  -2   4  11      294.91      320.02      4.80 o 
   0   4  11    11035.65    10769.53     77.73 o 
   2   4  11     5504.15     5378.98     39.82 o 
   4   4  11      520.69      527.93      8.31 o 
   6   4  11        7.33        4.32      3.58 o 
   8   4  11      356.31      364.88      7.13 o 
  10   4  11      701.49      659.01     10.58 o 
  12   4  11       85.75       66.56      5.50 o 
  14   4  11        0.15        5.90      6.99 o 
  16   4  11      168.87      157.63     10.66 o 
  18   4  11      139.82      123.62      9.78 o 
 -35   5  11       20.72        8.83      9.21 o 
 -33   5  11       56.03       67.09      8.76 o 
 -31   5  11      146.34      153.51      9.26 o 
 -29   5  11       31.36       26.20      6.58 o 
 -27   5  11      204.98      209.02     14.91 o 
 -25   5  11      254.79      241.38      7.87 o 
 -23   5  11      701.75      678.39     11.55 o 
 -21   5  11      689.49      642.24     10.58 o 
 -19   5  11      648.02      622.12      9.85 o 
 -17   5  11     6332.72     6405.45     64.97 o 
 -15   5  11     2574.93     2548.31     23.38 o 
 -13   5  11     2198.72     2254.00     20.72 o 
 -11   5  11     1815.66     1813.16     17.09 o 
  -9   5  11       27.24       32.19      2.50 o 
  -7   5  11      151.22      141.23      3.97 o 
  -5   5  11     2366.99     2241.15     18.34 o 
  -3   5  11      873.37      849.99      9.75 o 
  -1   5  11      740.03      713.15      7.96 o 
   1   5  11     2778.50     2840.38     24.19 o 
   3   5  11      999.11      998.02     10.81 o 
   5   5  11        1.07        1.14      3.50 o 
   7   5  11       65.63       69.10      4.19 o 
   9   5  11     1397.65     1460.73     13.68 o 
  11   5  11     1555.36     1540.22     15.87 o 
  13   5  11      123.29      113.97      8.94 o 
  15   5  11       24.93       31.25      8.18 o 
  17   5  11      119.43       91.88      9.49 o 
 -34   6  11        2.13        1.84      8.48 o 
 -32   6  11        3.20        8.11      8.06 o 
 -30   6  11      272.37      266.87     10.96 o 
 -28   6  11      145.93      144.97      9.94 o 
 -26   6  11      122.14      108.93      7.12 o 
 -24   6  11      211.96      203.30      7.58 o 
 -22   6  11       51.97       60.51      5.35 o 
 -20   6  11       10.54        2.76      4.30 o 
 -18   6  11        7.27        3.94      3.64 o 
 -16   6  11        1.63        5.54      3.45 o 
 -14   6  11      190.65      180.40      4.95 o 
 -12   6  11       45.21       35.80      3.10 o 
 -10   6  11       13.32       18.05      2.86 o 
  -8   6  11      223.96      206.75      5.88 o 
  -6   6  11       39.15       41.01      2.32 o 
  -4   6  11       53.38       70.24      3.54 o 
  -2   6  11       18.91       32.51      7.30 o 
   0   6  11      208.48      222.79      5.60 o 
   2   6  11       95.50       90.37      4.38 o 
   4   6  11      261.68      272.80      6.80 o 
   6   6  11        2.90        9.59      3.81 o 
   8   6  11      535.96      570.43      8.80 o 
  10   6  11      343.31      361.24     10.97 o 
  12   6  11       27.44       39.42      7.64 o 
  14   6  11       19.60       32.26      8.07 o 
  16   6  11       13.26       -1.06      8.23 o 
 -33   7  11       33.69       38.38      9.91 o 
 -31   7  11       72.71       60.34      8.90 o 
 -29   7  11       13.02       13.92      7.54 o 
 -27   7  11      101.95       94.95      7.62 o 
 -25   7  11      706.34      729.97     16.98 o 
 -23   7  11     1337.52     1385.98     31.89 o 
 -21   7  11       89.84       93.39      5.93 o 
 -19   7  11      760.00      787.49     12.10 o 
 -17   7  11     2014.22     2131.97     22.62 o 
 -15   7  11     1144.49     1128.85     16.53 o 
 -13   7  11      809.96      767.94      9.33 o 
 -11   7  11       73.29       81.02      3.66 o 
  -9   7  11     3521.95     3539.60     28.32 o 
  -7   7  11     1470.00     1449.72     13.56 o 
  -5   7  11      163.03      146.34      4.58 o 
  -3   7  11      715.54      670.84      9.38 o 
  -1   7  11       54.89       54.20      4.24 o 
   1   7  11     1629.57     1602.20     17.94 o 
   3   7  11     3504.90     3503.18     29.48 o 
   5   7  11      587.75      598.30     10.12 o 
   7   7  11      294.58      292.02      7.09 o 
   9   7  11      901.66      875.79     11.92 o 
  11   7  11      359.78      324.00     10.76 o 
  13   7  11       22.02       34.92      8.09 o 
  15   7  11       10.82        1.84      8.13 o 
 -32   8  11       16.51       18.79      9.74 o 
 -30   8  11       12.94        3.04      8.16 o 
 -28   8  11        5.07       -7.45      7.45 o 
 -26   8  11      300.60      297.33     10.17 o 
 -24   8  11      387.92      365.75     12.63 o 
 -22   8  11       44.29       47.84      4.77 o 
 -20   8  11      175.07      159.81      6.02 o 
 -18   8  11     1549.30     1566.86     16.43 o 
 -16   8  11     1315.72     1282.34     14.69 o 
 -14   8  11      356.40      350.87      6.53 o 
 -12   8  11      654.92      663.55      9.05 o 
 -10   8  11     1556.85     1539.24     18.98 o 
  -8   8  11      680.79      687.89      9.93 o 
  -6   8  11     1094.99     1058.89     13.86 o 
  -4   8  11        3.66       13.39      3.67 o 
  -2   8  11        5.83       10.06      3.86 o 
   0   8  11       51.42       54.44      4.66 o 
   2   8  11      636.91      596.79      9.94 o 
   4   8  11      726.60      720.17     10.05 o 
   6   8  11      275.57      306.66      7.41 o 
   8   8  11      445.74      448.58      9.61 o 
  10   8  11      457.40      451.11     14.60 o 
  12   8  11       52.65       34.90      8.04 o 
  14   8  11        8.98       -7.22      7.89 o 
 -31   9  11        2.64       -1.58      9.72 o 
 -29   9  11       10.82       11.70     10.95 o 
 -27   9  11        0.46       -5.75      7.78 o 
 -25   9  11       33.57       42.31      7.42 o 
 -23   9  11      110.51      117.39      6.31 o 
 -21   9  11      156.50      137.76      6.31 o 
 -19   9  11       64.42       65.15      5.24 o 
 -17   9  11      677.26      617.41      9.87 o 
 -15   9  11      470.37      453.15      8.75 o 
 -13   9  11       59.77       64.50      4.49 o 
 -11   9  11      280.75      273.68      6.24 o 
  -9   9  11      605.71      578.04     10.46 o 
  -7   9  11      160.36      149.02      5.40 o 
  -5   9  11       77.89       83.59      4.51 o 
  -3   9  11      197.48      198.59      6.23 o 
  -1   9  11       40.73       39.03      4.77 o 
   1   9  11      248.41      243.80      7.32 o 
   3   9  11      137.97      134.16      5.90 o 
   5   9  11       49.92       68.29      6.11 o 
   7   9  11       36.46       34.20      6.61 o 
   9   9  11       18.72       22.77      8.16 o 
  11   9  11        0.94       -8.18      8.18 o 
  13   9  11        0.22       -0.59      8.72 o 
 -30  10  11       53.99       84.60     11.47 o 
 -28  10  11        2.68        6.97      8.42 o 
 -26  10  11      133.74      136.80      9.58 o 
 -24  10  11      587.99      625.45     14.90 o 
 -22  10  11      333.96      340.90     13.19 o 
 -20  10  11       12.24       12.00      5.25 o 
 -18  10  11      579.56      575.50     10.29 o 
 -16  10  11      709.83      691.84     10.82 o 
 -14  10  11      388.83      380.66      8.20 o 
 -12  10  11        9.01       14.38      4.35 o 
 -10  10  11      117.26      128.77      5.14 o 
  -8  10  11      182.76      190.78      7.51 o 
  -6  10  11      222.04      188.70      5.97 o 
  -4  10  11      305.51      276.93      7.38 o 
  -2  10  11      356.74      364.07      8.75 o 
   0  10  11      165.51      148.82      6.12 o 
   2  10  11     1535.40     1503.08     17.16 o 
   4  10  11      925.55      944.15     14.46 o 
   6  10  11       43.30       41.98      7.39 o 
   8  10  11      732.62      703.32     18.23 o 
  10  10  11      320.56      342.72     12.38 o 
  12  10  11      128.73      136.91     11.27 o 
 -29  11  11        2.88       17.09     12.05 o 
 -27  11  11        2.95        2.32      8.80 o 
 -25  11  11      137.46      141.39     14.87 o 
 -23  11  11      182.11      189.83     10.17 o 
 -21  11  11        1.77        7.86      6.96 o 
 -19  11  11      188.71      182.64      8.63 o 
 -17  11  11      165.17      149.77      6.60 o 
 -15  11  11       76.93       80.69      5.79 o 
 -13  11  11       11.05       11.89      4.70 o 
 -11  11  11      155.97      153.11      5.89 o 
  -9  11  11      532.79      533.81     13.97 o 
  -7  11  11       70.05       75.55      5.62 o 
  -5  11  11        3.23       13.32      4.91 o 
  -3  11  11       27.36       29.84      5.10 o 
  -1  11  11       44.98       58.02      6.49 o 
   1  11  11      381.50      376.92     11.98 o 
   3  11  11      378.56      355.28     11.52 o 
   5  11  11       43.45       55.98      9.21 o 
   7  11  11       28.40       12.23     11.08 o 
   9  11  11       33.24       25.23     11.44 o 
 -26  12  11        0.36       -5.68     10.12 o 
 -24  12  11       19.79       11.34      8.50 o 
 -22  12  11      135.75      149.14      9.97 o 
 -20  12  11      115.37      123.18      9.41 o 
 -18  12  11       19.34       16.86      7.06 o 
 -16  12  11      156.60      161.85      8.55 o 
 -14  12  11       50.12       57.57      6.01 o 
 -12  12  11        2.37        2.94      5.56 o 
 -10  12  11       62.86       66.76      6.38 o 
  -8  12  11        7.67        8.33      5.27 o 
  -6  12  11       14.82        9.07      5.16 o 
  -4  12  11      119.69      125.59      7.80 o 
  -2  12  11       57.79       53.15      7.62 o 
   0  12  11      525.52      549.87     13.09 o 
   2  12  11       30.03       41.00      8.90 o 
   4  12  11       15.23       12.87     10.46 o 
   6  12  11       65.62       68.74     11.79 o 
   8  12  11        5.52       -1.92     10.90 o 
 -23  13  11      171.15      176.47     12.55 o 
 -21  13  11      137.36      149.55     11.80 o 
 -19  13  11      146.33      161.36     10.17 o 
 -17  13  11     1096.50     1165.13     29.71 o 
 -15  13  11      566.51      634.06     12.66 o 
 -13  13  11        4.12        6.96      6.79 o 
 -11  13  11      125.61      146.74      8.30 o 
  -9  13  11       40.38       46.68      7.26 o 
  -7  13  11      287.16      295.05     10.11 o 
  -5  13  11      663.75      647.43     14.98 o 
  -3  13  11      244.04      251.14     10.93 o 
  -1  13  11       10.08        9.96     10.29 o 
   1  13  11      348.79      334.36     24.14 o 
   3  13  11      120.27      117.62     12.68 o 
   5  13  11        2.41      -10.83     10.83 o 
 -20  14  11       21.90       28.99     11.83 o 
 -18  14  11       80.33       94.89     10.86 o 
 -16  14  11       20.90       31.21      9.83 o 
 -14  14  11       60.92       85.13     10.49 o 
 -12  14  11       26.34       17.03      9.44 o 
 -10  14  11       69.42       77.01      9.18 o 
  -8  14  11      124.63      129.68     13.05 o 
  -6  14  11        0.86        5.97     10.60 o 
  -4  14  11      236.37      271.64     14.52 o 
  -2  14  11       14.79       17.32     10.89 o 
   0  14  11      143.28      155.21     13.37 o 
   2  14  11      189.26      173.81     13.80 o 
 -17  15  11       30.23       19.25     10.21 o 
 -15  15  11       36.17       35.19     10.23 o 
 -13  15  11       96.14      105.82     11.16 o 
 -11  15  11       54.91       63.16     11.69 o 
  -9  15  11       45.21       41.03     11.43 o 
  -7  15  11       47.59       35.37     11.43 o 
  -5  15  11        7.39        3.47     14.02 o 
  -3  15  11       30.47       28.84     11.59 o 
  -1  15  11        1.70       -1.74     11.28 o 
 -36   0  12       10.60       18.76     12.99 o 
 -34   0  12       63.73       70.32     12.57 o 
 -32   0  12       89.55       67.34     15.37 o 
 -30   0  12      269.09      261.50     21.29 o 
 -28   0  12      152.06      166.00      9.67 o 
 -26   0  12        9.53       13.87      6.21 o 
 -24   0  12     1031.99     1096.38     25.67 o 
 -22   0  12     1378.20     1356.40     19.37 o 
 -20   0  12      879.71      891.41     14.23 o 
 -18   0  12     6763.74     6615.65     90.01 o 
 -16   0  12      351.03      311.10      8.24 o 
 -14   0  12    12886.55    12897.34    216.73 o 
 -12   0  12     1213.96     1209.15     26.47 o 
 -10   0  12     3177.75     3066.49     56.67 o 
  -8   0  12     8850.81     8998.80    101.69 o 
  -6   0  12     1936.70     2037.42     30.81 o 
  -4   0  12     1005.89     1062.19     25.62 o 
  -2   0  12      152.68      169.76      4.65 o 
   0   0  12       79.14       75.67      4.19 o 
   2   0  12     1239.36     1359.76     16.49 o 
   4   0  12     4880.04     5016.77     68.45 o 
   6   0  12      478.55      459.28     15.11 o 
   8   0  12      184.99      189.38      7.98 o 
  10   0  12      275.94      258.77      9.75 o 
  12   0  12      141.65      128.57      9.04 o 
  14   0  12      180.93      163.05     13.34 o 
  16   0  12       13.13       19.09     11.43 o 
 -37   1  12        0.47        0.24      8.94 o 
 -35   1  12       20.13       11.18      8.33 o 
 -33   1  12        9.82       11.81      7.13 o 
 -31   1  12       20.10       16.53      6.41 o 
 -29   1  12      122.05      126.49      6.78 o 
 -27   1  12        0.55        3.68      4.41 o 
 -25   1  12      396.23      394.52     10.34 o 
 -23   1  12      207.57      209.97      5.86 o 
 -21   1  12       91.64       99.36      3.72 o 
 -19   1  12      496.78      556.71     11.33 o 
 -17   1  12     2975.86     3134.68     37.15 o 
 -15   1  12     2555.47     2561.41     23.84 o 
 -13   1  12     4953.91     4965.87     54.09 o 
 -11   1  12       11.40        4.29      3.61 o 
  -9   1  12     2755.60     2862.33     26.28 o 
  -7   1  12      189.09      180.62      4.53 o 
  -5   1  12      991.01     1009.78     12.42 o 
  -3   1  12      155.85      156.10      4.61 o 
  -1   1  12     2948.00     2861.66     21.90 o 
   1   1  12      282.37      258.05      5.20 o 
   3   1  12     2585.99     2573.14     19.40 o 
   5   1  12      616.31      586.34      8.07 o 
   7   1  12      100.14      124.55      5.86 o 
   9   1  12      217.21      237.88      7.19 o 
  11   1  12      111.48      111.01      5.48 o 
  13   1  12       98.89       95.98      8.48 o 
  15   1  12        6.03       -1.93      7.88 o 
  17   1  12       24.37       31.46      7.97 o 
 -36   2  12       10.56       13.88      8.91 o 
 -34   2  12       12.04        3.62      7.50 o 
 -32   2  12       48.44       59.53      6.91 o 
 -30   2  12       11.32        8.71      5.86 o 
 -28   2  12       21.20       19.84      5.21 o 
 -26   2  12       34.31       22.20      4.69 o 
 -24   2  12       36.28       30.84      6.45 o 
 -22   2  12     1412.61     1383.36     21.53 o 
 -20   2  12      858.99      853.77      9.98 o 
 -18   2  12     1434.84     1458.14     29.82 o 
 -16   2  12     5785.97     5675.32     58.76 o 
 -14   2  12     1880.76     1885.97     16.79 o 
 -12   2  12      263.77      277.61      4.36 o 
 -10   2  12       50.12       60.76      2.81 o 
  -8   2  12      350.79      371.80      8.25 o 
  -6   2  12     2056.53     2070.32     22.03 o 
  -4   2  12      699.77      680.32      8.22 o 
  -2   2  12      771.74      792.55      7.72 o 
   0   2  12       18.43       22.67      2.74 o 
   2   2  12       75.74       83.99      3.87 o 
   4   2  12      611.07      589.97      7.90 o 
   6   2  12       95.82       83.23      4.27 o 
   8   2  12      146.00      131.77      5.11 o 
  10   2  12      308.45      339.55      6.78 o 
  12   2  12      688.69      692.40     16.06 o 
  14   2  12      166.71      148.74      9.25 o 
  16   2  12       37.33       45.70      7.84 o 
 -35   3  12        9.32       17.37      8.11 o 
 -33   3  12       50.62       67.11      9.09 o 
 -31   3  12       70.45       73.63      7.03 o 
 -29   3  12       30.65       24.41      5.78 o 
 -27   3  12       34.39       36.61      7.37 o 
 -25   3  12      189.96      197.66      6.54 o 
 -23   3  12     2673.83     2723.06     27.63 o 
 -21   3  12     3016.28     2931.47     31.58 o 
 -19   3  12       37.11       35.14      3.62 o 
 -17   3  12     3168.78     3052.02     41.18 o 
 -15   3  12     7638.20     7358.82     75.73 o 
 -13   3  12     2296.39     2314.09     21.84 o 
 -11   3  12      418.27      447.80      7.27 o 
  -9   3  12      663.25      673.98     10.29 o 
  -7   3  12     1020.48     1082.02     10.08 o 
  -5   3  12     4003.82     4001.04     31.14 o 
  -3   3  12     3340.84     3341.43     31.10 o 
  -1   3  12      181.20      192.06      4.54 o 
   1   3  12      766.12      820.59      9.08 o 
   3   3  12      898.35      945.78      9.96 o 
   5   3  12     1898.45     1965.15     16.89 o 
   7   3  12      426.40      410.24      7.81 o 
   9   3  12      251.05      266.61      6.24 o 
  11   3  12      596.02      593.77     10.75 o 
  13   3  12      293.45      264.54      9.36 o 
  15   3  12       16.15       22.64      7.47 o 
  17   3  12       64.25       60.60      9.06 o 
 -36   4  12        4.50       -5.26      8.39 o 
 -34   4  12        9.66       11.11      7.98 o 
 -32   4  12        1.58        5.85      7.22 o 
 -30   4  12        0.25       -4.07      6.01 o 
 -28   4  12       29.80       26.91      5.82 o 
 -26   4  12      139.25      117.20      6.23 o 
 -24   4  12        5.87        1.12      4.38 o 
 -22   4  12      382.10      345.97      8.46 o 
 -20   4  12      424.82      391.24     13.14 o 
 -18   4  12       26.80       26.07      3.21 o 
 -16   4  12      340.90      340.68      5.50 o 
 -14   4  12       19.35       18.91      2.98 o 
 -12   4  12      281.95      238.08      4.91 o 
 -10   4  12      188.59      206.80      4.81 o 
  -8   4  12        4.17        6.35      2.92 o 
  -6   4  12        3.46       11.11      4.12 o 
  -4   4  12        6.26       11.51      2.91 o 
  -2   4  12        4.73        7.64      2.83 o 
   0   4  12       68.97       61.14      3.26 o 
   2   4  12      324.95      321.79      6.33 o 
   4   4  12      260.78      265.70      5.94 o 
   6   4  12        0.94       -3.75      3.75 o 
   8   4  12       42.30       52.39      4.80 o 
  10   4  12        1.89       -3.62      4.55 o 
  12   4  12       75.29       69.39      6.75 o 
  14   4  12        6.95        0.05      7.76 o 
  16   4  12        4.64       -5.10      8.14 o 
 -35   5  12        1.38       13.59      8.34 o 
 -33   5  12       54.65       74.16     12.16 o 
 -31   5  12      150.79      148.17      8.93 o 
 -29   5  12       43.66       35.89      6.61 o 
 -27   5  12       25.85       30.62      5.95 o 
 -25   5  12       14.59        9.79      5.00 o 
 -23   5  12     1071.53     1071.83     19.39 o 
 -21   5  12     1503.68     1555.53     18.03 o 
 -19   5  12      405.08      387.36      8.01 o 
 -17   5  12      145.54      148.57      6.24 o 
 -15   5  12     1555.86     1487.05     17.77 o 
 -13   5  12     1029.08      953.63     10.44 o 
 -11   5  12       39.92       38.61      2.63 o 
  -9   5  12      272.50      263.46      5.23 o 
  -7   5  12     1383.28     1350.93     13.93 o 
  -5   5  12     1422.51     1338.38     13.93 o 
  -3   5  12      545.79      537.10      8.31 o 
  -1   5  12        0.58        6.33      2.94 o 
   1   5  12      123.84      111.47      4.04 o 
   3   5  12      737.14      741.99     11.30 o 
   5   5  12     1549.01     1577.17     17.20 o 
   7   5  12      115.90      101.86      5.19 o 
   9   5  12       54.24       75.37      5.17 o 
  11   5  12      271.22      275.34      7.62 o 
  13   5  12      133.82      132.95      9.24 o 
  15   5  12        0.58        6.46      8.12 o 
 -34   6  12       27.51       23.11      8.72 o 
 -32   6  12       37.23       33.08      8.36 o 
 -30   6  12        6.63       11.55      7.74 o 
 -28   6  12       63.36       54.46      6.75 o 
 -26   6  12       29.03       28.91      5.99 o 
 -24   6  12      194.55      193.46      7.75 o 
 -22   6  12     1401.45     1511.27     18.94 o 
 -20   6  12     1145.30     1139.04     14.64 o 
 -18   6  12     1456.03     1498.99     16.88 o 
 -16   6  12     6525.18     6634.53     65.53 o 
 -14   6  12     3900.86     3820.16     33.97 o 
 -12   6  12      110.67       98.90      3.87 o 
 -10   6  12      465.86      460.07      8.62 o 
  -8   6  12      285.09      287.07      7.46 o 
  -6   6  12     1712.87     1793.66     15.67 o 
  -4   6  12      451.16      477.78      7.18 o 
  -2   6  12        4.32        7.77      3.26 o 
   0   6  12        2.65        6.42      3.76 o 
   2   6  12      817.85      856.89     10.56 o 
   4   6  12     1454.56     1494.08     16.82 o 
   6   6  12      436.05      397.55      8.23 o 
   8   6  12      132.91      151.79      6.28 o 
  10   6  12      622.53      637.86     11.64 o 
  12   6  12      610.41      630.18     14.42 o 
  14   6  12       69.56       64.71      8.82 o 
 -33   7  12        0.73       -0.80      8.34 o 
 -31   7  12        7.42       11.65      8.22 o 
 -29   7  12        6.77       14.61      7.36 o 
 -27   7  12        3.19       -2.84      6.28 o 
 -25   7  12        4.54       -5.75      5.75 o 
 -23   7  12      358.71      364.30     10.45 o 
 -21   7  12      537.10      549.76     10.85 o 
 -19   7  12       48.00       41.64      4.60 o 
 -17   7  12      138.72      140.91      5.61 o 
 -15   7  12      269.62      257.53      6.62 o 
 -13   7  12      524.79      504.99     13.13 o 
 -11   7  12      319.23      320.24      7.38 o 
  -9   7  12       10.83       12.10      3.25 o 
  -7   7  12        0.86        0.90      3.08 o 
  -5   7  12      280.70      279.20      6.04 o 
  -3   7  12      397.32      386.74      7.39 o 
  -1   7  12       46.85       59.90      4.64 o 
   1   7  12       57.05       56.25      4.50 o 
   3   7  12      163.39      156.94      5.69 o 
   5   7  12      160.98      158.45      6.26 o 
   7   7  12      329.13      312.47      9.01 o 
   9   7  12        0.21       -4.49      5.74 o 
  11   7  12        3.81        0.30      7.51 o 
  13   7  12       38.57       42.58      8.35 o 
 -32   8  12       17.02       23.87      8.79 o 
 -30   8  12       54.19       48.27      8.89 o 
 -28   8  12       90.61       83.15      8.47 o 
 -26   8  12       10.51        4.80      6.49 o 
 -24   8  12      829.92      835.01     25.37 o 
 -22   8  12     1064.11     1070.55     29.77 o 
 -20   8  12      572.39      587.50     11.48 o 
 -18   8  12      329.24      318.90      8.65 o 
 -16   8  12      743.00      740.38     10.21 o 
 -14   8  12     4387.39     4323.97     80.57 o 
 -12   8  12      249.99      252.43      7.88 o 
 -10   8  12     1099.21     1113.97     20.52 o 
  -8   8  12      889.90      896.81     10.74 o 
  -6   8  12      515.38      500.62      8.48 o 
  -4   8  12      542.68      485.96      8.32 o 
  -2   8  12     1177.08     1124.54     20.57 o 
   0   8  12      280.56      275.47      7.27 o 
   2   8  12      429.13      408.68      8.77 o 
   4   8  12     1790.92     1875.75     19.42 o 
   6   8  12      554.66      591.29     10.73 o 
   8   8  12       84.99      100.19      6.74 o 
  10   8  12       26.82       20.87      8.19 o 
  12   8  12       18.81        5.61      8.56 o 
 -31   9  12       23.39       30.17      8.84 o 
 -29   9  12       89.36       97.39      9.38 o 
 -27   9  12       16.27       19.28      9.21 o 
 -25   9  12       44.65       47.13      7.11 o 
 -23   9  12      426.05      441.64     11.49 o 
 -21   9  12      523.83      524.63     11.83 o 
 -19   9  12        0.73       -4.98      4.98 o 
 -17   9  12     1062.49     1047.20     13.38 o 
 -15   9  12     2828.59     2790.38     26.63 o 
 -13   9  12     1975.55     1978.46     18.09 o 
 -11   9  12       50.86       58.86      6.60 o 
  -9   9  12     1485.94     1482.88     15.51 o 
  -7   9  12      320.84      350.71      7.18 o 
  -5   9  12       45.73       32.15      4.30 o 
  -3   9  12      191.81      167.00      6.01 o 
  -1   9  12      474.74      472.37      9.59 o 
   1   9  12        4.68        8.25      4.74 o 
   3   9  12     2028.27     2024.38     21.05 o 
   5   9  12      690.78      684.63     13.58 o 
   7   9  12       27.86       30.50      7.18 o 
   9   9  12      112.10      115.25      9.38 o 
  11   9  12      160.26      161.02     10.42 o 
 -30  10  12        1.83       -0.07     11.87 o 
 -28  10  12        0.36       -2.00      8.12 o 
 -26  10  12       50.23       54.14      8.37 o 
 -24  10  12       21.82       22.42      7.90 o 
 -22  10  12       72.63       66.88      7.31 o 
 -20  10  12       58.44       55.93      8.27 o 
 -18  10  12      103.07      106.99      5.82 o 
 -16  10  12      203.95      195.49      5.98 o 
 -14  10  12        0.20        4.00      3.92 o 
 -12  10  12        3.88        7.80      3.89 o 
 -10  10  12      284.21      287.58      6.67 o 
  -8  10  12      162.86      182.25      6.14 o 
  -6  10  12       14.58       10.48      4.20 o 
  -4  10  12       80.92       90.99      5.57 o 
  -2  10  12       26.90        8.71      4.90 o 
   0  10  12        0.08       -3.29      5.09 o 
   2  10  12       57.69       61.98      6.42 o 
   4  10  12        0.86        6.02      6.42 o 
   6  10  12        3.10        9.18      7.64 o 
   8  10  12       46.04       44.10      9.81 o 
  10  10  12       22.03       20.52      8.77 o 
 -29  11  12        5.98       18.47     10.03 o 
 -27  11  12       20.86        5.32      9.68 o 
 -25  11  12        0.94        4.85      8.86 o 
 -23  11  12      248.95      268.81     10.98 o 
 -21  11  12      490.10      501.75     12.76 o 
 -19  11  12       75.10       66.13      7.29 o 
 -17  11  12      177.98      189.52      6.28 o 
 -15  11  12      921.08      934.11     12.45 o 
 -13  11  12      317.34      311.81      7.72 o 
 -11  11  12       23.62       23.56      4.58 o 
  -9  11  12       75.75       82.81      5.61 o 
  -7  11  12      218.75      216.21      6.71 o 
  -5  11  12     1096.31     1107.77     16.36 o 
  -3  11  12      623.06      604.78     12.00 o 
  -1  11  12       69.79       85.28      6.82 o 
   1  11  12      642.77      691.96     16.81 o 
   3  11  12      348.44      366.11     11.79 o 
   5  11  12       90.70       96.44      9.00 o 
   7  11  12       17.50       16.22      9.74 o 
   9  11  12      104.22      117.72     12.58 o 
 -26  12  12        0.48       -1.95      9.57 o 
 -24  12  12      247.58      244.20     11.44 o 
 -22  12  12      728.67      800.75     17.32 o 
 -20  12  12      267.91      271.11     11.19 o 
 -18  12  12      147.70      150.35      8.07 o 
 -16  12  12      950.21      982.38     14.69 o 
 -14  12  12      393.97      402.69     10.60 o 
 -12  12  12        4.33        4.74      6.65 o 
 -10  12  12       24.43       19.44      5.96 o 
  -8  12  12       44.81       54.76      5.95 o 
  -6  12  12       68.26       65.37      6.57 o 
  -4  12  12      144.51      160.60      8.39 o 
  -2  12  12      244.03      236.63     10.16 o 
   0  12  12       78.33       87.88      8.16 o 
   2  12  12       97.23       90.91      9.71 o 
   4  12  12      472.21      474.41     17.85 o 
   6  12  12      222.71      226.75     15.00 o 
 -23  13  12       39.85       43.01     10.54 o 
 -21  13  12       74.77       87.92      8.76 o 
 -19  13  12       27.25       32.86      8.43 o 
 -17  13  12       17.45       18.70      7.12 o 
 -15  13  12       11.16       12.91      6.93 o 
 -13  13  12       13.32        9.43      7.51 o 
 -11  13  12        0.53        6.92      7.46 o 
  -9  13  12        4.96       -0.17      6.42 o 
  -7  13  12        0.53        1.22      7.43 o 
  -5  13  12        1.83       13.44      7.73 o 
  -3  13  12        0.25       -1.96      8.98 o 
  -1  13  12       24.17       28.69     10.88 o 
   1  13  12       20.86       21.28     11.04 o 
   3  13  12       63.74       84.71     12.58 o 
 -20  14  12       39.67       52.90     10.29 o 
 -18  14  12       47.85       46.30      8.68 o 
 -16  14  12      567.15      586.63     19.25 o 
 -14  14  12      660.47      717.80     23.75 o 
 -12  14  12      171.58      169.67     10.22 o 
 -10  14  12        0.02        5.99      8.41 o 
  -8  14  12       67.48       72.62     10.19 o 
  -6  14  12      200.58      186.06     11.67 o 
  -4  14  12      167.35      149.62     12.70 o 
  -2  14  12       38.83       57.54     11.72 o 
   0  14  12        5.37        1.50     11.24 o 
 -15  15  12       89.62       85.16     12.17 o 
 -13  15  12       58.44       82.40     12.04 o 
 -11  15  12        6.46       -3.47     12.97 o 
  -9  15  12       92.76       96.47     14.25 o 
  -7  15  12      213.12      216.36     14.05 o 
  -5  15  12      136.24      151.66     13.15 o 
 -37   1  13       24.27       27.68      9.41 o 
 -35   1  13        0.09       10.84      8.02 o 
 -33   1  13       33.46       28.20      9.65 o 
 -31   1  13       67.36       62.37      6.85 o 
 -29   1  13       74.41       86.42      6.43 o 
 -27   1  13      193.43      198.98      6.60 o 
 -25   1  13       86.10       87.33      4.60 o 
 -23   1  13        8.66        8.80      4.26 o 
 -21   1  13     1716.15     1736.11     20.41 o 
 -19   1  13     4714.36     4775.44    116.25 o 
 -17   1  13      513.06      494.91      9.52 o 
 -15   1  13     2527.70     2591.35     26.98 o 
 -13   1  13    10999.43    11335.47    119.57 o 
 -11   1  13     1662.13     1645.56     20.59 o 
  -9   1  13      485.36      522.55      6.22 o 
  -7   1  13     1153.95     1168.26     13.83 o 
  -5   1  13      691.53      724.04     10.01 o 
  -3   1  13      125.08      133.80      4.38 o 
  -1   1  13     1126.45     1095.77     10.26 o 
   1   1  13        0.33        5.61      3.52 o 
   3   1  13      567.34      561.90      7.39 o 
   5   1  13     1216.50     1277.36     12.15 o 
   7   1  13      963.03      975.21     10.91 o 
   9   1  13        0.90       -4.33      4.33 o 
  11   1  13      155.30      176.46      6.67 o 
  13   1  13      317.85      322.62     11.09 o 
  15   1  13      134.74      127.69      9.52 o 
 -36   2  13       13.50       15.22     12.00 o 
 -34   2  13        1.04        7.49      7.93 o 
 -32   2  13       37.46       26.72      6.46 o 
 -30   2  13      245.85      246.06      8.30 o 
 -28   2  13      171.09      187.47      7.08 o 
 -26   2  13        6.03        9.69      4.41 o 
 -24   2  13       19.32       22.88      3.95 o 
 -22   2  13      412.36      404.81      7.48 o 
 -20   2  13     2678.13     2641.95     38.66 o 
 -18   2  13     4346.49     4299.46     86.11 o 
 -16   2  13      128.37      131.90      4.12 o 
 -14   2  13     6026.83     6161.92     59.19 o 
 -12   2  13     6591.61     6651.43     63.67 o 
 -10   2  13     1267.57     1249.35     16.54 o 
  -8   2  13     1592.29     1627.06     17.86 o 
  -6   2  13      192.55      214.37      7.74 o 
  -4   2  13      482.37      524.76      7.53 o 
  -2   2  13     5190.95     5148.21     42.40 o 
   0   2  13     1765.18     1670.74     14.46 o 
   2   2  13        3.24        6.34      3.08 o 
   4   2  13      529.75      538.97      7.64 o 
   6   2  13      408.46      408.50      7.39 o 
   8   2  13      387.36      410.11      7.86 o 
  10   2  13       58.39       52.83      5.66 o 
  12   2  13       96.71      118.33      7.14 o 
  14   2  13       25.05        3.61      8.02 o 
 -37   3  13       16.05       18.72     11.07 o 
 -35   3  13        0.94       -3.51      7.70 o 
 -33   3  13       13.07       18.93      7.46 o 
 -31   3  13        8.33        1.97      6.00 o 
 -29   3  13        3.40        2.56      5.45 o 
 -27   3  13       22.02       22.72      5.14 o 
 -25   3  13       79.23       65.20      6.26 o 
 -23   3  13      148.03      130.33      5.81 o 
 -21   3  13      366.33      362.89      9.47 o 
 -19   3  13       21.02       22.32      8.71 o 
 -17   3  13      177.33      179.40      5.80 o 
 -15   3  13       12.39        9.55      2.98 o 
 -13   3  13      309.11      311.46      5.71 o 
 -11   3  13      281.73      302.28      6.10 o 
  -9   3  13      259.88      249.18      8.10 o 
  -7   3  13      245.21      268.40      5.69 o 
  -5   3  13      162.14      162.81      4.57 o 
  -3   3  13      590.70      553.81      8.39 o 
  -1   3  13      237.58      212.58      4.67 o 
   1   3  13        2.62        2.59      3.01 o 
   3   3  13      372.43      359.73      6.59 o 
   5   3  13      128.03      145.99      5.16 o 
   7   3  13      280.01      290.47      7.67 o 
   9   3  13        1.25       -4.46      4.46 o 
  11   3  13       91.03      106.46      6.79 o 
  13   3  13        7.70        0.35      6.97 o 
  15   3  13      175.35      194.04      9.37 o 
 -36   4  13        2.22        6.78      8.33 o 
 -34   4  13       86.65       91.00      8.79 o 
 -32   4  13       55.72       74.08      7.85 o 
 -30   4  13        6.31        4.73      5.94 o 
 -28   4  13       19.18       10.82      5.45 o 
 -26   4  13      116.26      133.98      6.32 o 
 -24   4  13       51.51       56.78      6.90 o 
 -22   4  13      903.27      983.34     12.95 o 
 -20   4  13     4119.46     4214.04     39.86 o 
 -18   4  13      538.09      528.19      7.53 o 
 -16   4  13     1381.84     1394.86     15.43 o 
 -14   4  13     4261.55     4168.49     39.41 o 
 -12   4  13     4782.62     4793.03     44.82 o 
 -10   4  13     3343.73     3389.17     38.65 o 
  -8   4  13       30.70       29.57      3.19 o 
  -6   4  13     5977.19     6058.60     51.59 o 
  -4   4  13     1661.18     1764.86     18.45 o 
  -2   4  13      416.28      393.18      6.86 o 
   0   4  13       38.86       40.92      4.49 o 
   2   4  13       14.31       12.30      3.10 o 
   4   4  13      409.42      409.99      7.43 o 
   6   4  13      989.30     1006.93     11.57 o 
   8   4  13      552.07      548.19      9.48 o 
  10   4  13      200.99      227.43      6.87 o 
  12   4  13      267.79      256.77      9.48 o 
  14   4  13      131.27      120.96      9.26 o 
 -35   5  13        2.98       10.16      8.41 o 
 -33   5  13        0.84        1.99      8.06 o 
 -31   5  13       13.53       18.85      7.09 o 
 -29   5  13      127.08      113.07      7.24 o 
 -27   5  13      524.04      529.26     11.10 o 
 -25   5  13      367.26      359.34      8.95 o 
 -23   5  13      431.62      413.83      9.15 o 
 -21   5  13     2332.56     2378.99     24.79 o 
 -19   5  13     1166.33     1166.08     15.65 o 
 -17   5  13        2.86       -1.45      2.90 o 
 -15   5  13      386.40      382.24      8.86 o 
 -13   5  13      357.38      367.67      6.03 o 
 -11   5  13     1330.05     1310.00     13.33 o 
  -9   5  13        4.52        1.40      3.24 o 
  -7   5  13     1364.75     1418.85     13.75 o 
  -5   5  13     1053.52     1086.26     13.88 o 
  -3   5  13      814.20      834.85     12.81 o 
  -1   5  13        2.98        0.97      3.85 o 
   1   5  13       15.62       12.72      3.19 o 
   3   5  13      182.86      160.00      4.95 o 
   5   5  13      251.89      250.79      6.68 o 
   7   5  13     1339.60     1359.15     14.29 o 
   9   5  13      347.27      356.37      8.90 o 
  11   5  13      166.96      191.40      9.72 o 
  13   5  13      238.85      243.54     10.48 o 
 -34   6  13        6.26       12.62      8.37 o 
 -32   6  13        2.34       10.92      7.70 o 
 -30   6  13       20.55       18.23      7.23 o 
 -28   6  13       71.16       65.23      6.59 o 
 -26   6  13        6.25        4.71      5.46 o 
 -24   6  13        0.05       -4.75      4.75 o 
 -22   6  13        1.19       -1.02      4.53 o 
 -20   6  13      287.23      289.98      9.90 o 
 -18   6  13      757.86      723.02     10.51 o 
 -16   6  13       40.18       36.31      3.85 o 
 -14   6  13     1128.03     1054.50     12.05 o 
 -12   6  13      245.75      219.51      5.72 o 
 -10   6  13     1003.24      983.92     13.04 o 
  -8   6  13     2591.70     2586.28     24.44 o 
  -6   6  13       19.04       22.41      4.80 o 
  -4   6  13      338.55      328.00      7.96 o 
  -2   6  13      259.58      246.77      6.84 o 
   0   6  13      173.44      176.77      5.24 o 
   2   6  13      146.64      135.77      5.81 o 
   4   6  13      309.25      296.83      6.56 o 
   6   6  13       69.18       50.27      5.25 o 
   8   6  13       39.39       49.26      5.63 o 
  10   6  13        7.03       12.64      6.65 o 
  12   6  13       65.34       76.74      8.58 o 
 -33   7  13       29.82       42.43      8.72 o 
 -31   7  13      127.74      129.49      9.25 o 
 -29   7  13      131.95      124.00      8.60 o 
 -27   7  13        3.94        2.19      6.09 o 
 -25   7  13        0.20        2.90      5.64 o 
 -23   7  13       24.60       21.68      5.38 o 
 -21   7  13      487.21      526.87     11.05 o 
 -19   7  13     1372.80     1357.31     21.04 o 
 -17   7  13      546.88      495.76      9.23 o 
 -15   7  13     1217.11     1217.24     16.70 o 
 -13   7  13     4877.06     4772.43     42.17 o 
 -11   7  13     3115.69     3150.05     44.35 o 
  -9   7  13       13.42        7.96      3.75 o 
  -7   7  13     1052.76     1112.13     13.62 o 
  -5   7  13      946.89      965.50     12.31 o 
  -3   7  13      901.20      841.74     10.58 o 
  -1   7  13      385.60      360.76      7.64 o 
   1   7  13       14.06       24.26      4.32 o 
   3   7  13      488.06      491.41      8.85 o 
   5   7  13      607.16      616.98     10.35 o 
   7   7  13      111.67      121.42      6.51 o 
   9   7  13        0.39       -6.74      6.74 o 
  11   7  13       44.95       36.83      8.15 o 
  13   7  13       28.75       23.85      9.29 o 
 -32   8  13       12.06       12.13      8.52 o 
 -30   8  13       21.30       26.04      8.19 o 
 -28   8  13       17.30       12.06      7.34 o 
 -26   8  13        7.93        3.78      6.29 o 
 -24   8  13      152.70      140.53      7.43 o 
 -22   8  13      168.35      178.01      7.49 o 
 -20   8  13      464.61      448.55     10.39 o 
 -18   8  13      145.52      141.52      6.36 o 
 -16   8  13       97.27       98.12      8.52 o 
 -14   8  13     1107.56     1131.37     20.89 o 
 -12   8  13     1463.62     1469.55     21.94 o 
 -10   8  13        2.74        1.27      4.55 o 
  -8   8  13      203.22      195.79      7.20 o 
  -6   8  13      203.41      226.56      6.63 o 
  -4   8  13       21.64       30.38      3.80 o 
  -2   8  13      201.54      224.14      9.48 o 
   0   8  13      286.03      268.59     10.20 o 
   2   8  13       34.69       44.20      5.11 o 
   4   8  13      155.26      168.14      7.18 o 
   6   8  13      242.46      255.03      9.97 o 
   8   8  13       66.55       48.89      7.43 o 
  10   8  13        0.91        3.03      8.16 o 
  12   8  13       37.84       34.98     11.67 o 
 -31   9  13        5.22        6.50      8.60 o 
 -29   9  13        6.22       -1.44      7.96 o 
 -27   9  13        6.26       14.40      8.05 o 
 -25   9  13      181.62      181.40      9.16 o 
 -23   9  13      164.29      137.33      9.37 o 
 -21   9  13       27.36       15.63      5.97 o 
 -19   9  13        2.88        0.38      5.14 o 
 -17   9  13       28.60       24.28      5.26 o 
 -15   9  13      106.66      111.62      5.97 o 
 -13   9  13      335.90      352.55     13.86 o 
 -11   9  13      256.32      251.77      6.80 o 
  -9   9  13       13.79        5.66      3.95 o 
  -7   9  13        0.81       -2.29      4.05 o 
  -5   9  13      198.98      204.46      6.08 o 
  -3   9  13      380.96      379.53      8.23 o 
  -1   9  13       27.01       35.64      4.97 o 
   1   9  13      217.99      210.12      8.90 o 
   3   9  13      210.95      208.14      8.54 o 
   5   9  13        1.55        5.27      6.45 o 
   7   9  13       21.52       24.08      7.90 o 
   9   9  13        2.42       -8.08      8.08 o 
 -30  10  13       66.26       66.60      9.39 o 
 -28  10  13      106.59      109.88      9.49 o 
 -26  10  13       58.68       49.49      8.30 o 
 -24  10  13        2.94        1.60      7.27 o 
 -22  10  13      132.64      128.73      7.92 o 
 -20  10  13      919.25      958.24     18.04 o 
 -18  10  13      581.66      588.74     11.47 o 
 -16  10  13       99.48       92.22      5.15 o 
 -14  10  13     1312.22     1312.30     18.50 o 
 -12  10  13     1150.83     1150.21     13.74 o 
 -10  10  13       63.15       67.08      5.50 o 
  -8  10  13      551.95      550.86      8.81 o 
  -6  10  13      946.95      989.07     12.80 o 
  -4  10  13      299.27      295.79      7.81 o 
  -2  10  13      450.70      429.22      9.49 o 
   0  10  13       42.94       39.81      6.15 o 
   2  10  13      109.68      111.59      7.74 o 
   4  10  13      102.62      102.00      7.80 o 
   6  10  13      234.48      244.71     12.13 o 
   8  10  13      148.11      148.99     11.41 o 
 -29  11  13        3.25        7.41      8.83 o 
 -27  11  13        0.06       -6.87      8.16 o 
 -25  11  13        2.85       10.63      8.08 o 
 -23  11  13       10.28       10.70      7.70 o 
 -21  11  13       58.45       54.51      7.94 o 
 -19  11  13      178.25      185.39      7.32 o 
 -17  11  13       33.30       31.91      5.45 o 
 -15  11  13      447.00      458.33      9.94 o 
 -13  11  13      946.70      977.29     13.10 o 
 -11  11  13       37.22       54.65      5.89 o 
  -9  11  13      100.19       97.57      5.19 o 
  -7  11  13        6.54        8.98      4.68 o 
  -5  11  13        2.34        8.58      5.77 o 
  -3  11  13        2.93        2.96      6.43 o 
  -1  11  13        1.07        6.01      7.08 o 
   1  11  13        1.02        0.35      7.03 o 
   3  11  13       78.40       92.10     11.00 o 
   5  11  13       54.63       48.61      9.91 o 
   7  11  13        1.84       -2.17      9.61 o 
 -26  12  13       21.94       25.61      8.94 o 
 -24  12  13        0.37        3.61     10.00 o 
 -22  12  13       35.07       42.47      9.16 o 
 -20  12  13      102.68      106.91      7.15 o 
 -18  12  13       11.87       15.72      5.97 o 
 -16  12  13       40.79       43.84      6.21 o 
 -14  12  13       72.17       74.47      7.65 o 
 -12  12  13      134.49      130.60      7.80 o 
 -10  12  13      186.21      188.95      7.88 o 
  -8  12  13        0.77        0.33      5.99 o 
  -6  12  13      339.07      336.45     10.41 o 
  -4  12  13       37.02       39.98      7.04 o 
  -2  12  13      102.09       96.88      7.88 o 
   0  12  13       34.64       47.43      7.85 o 
   2  12  13        2.68        6.99      9.84 o 
   4  12  13       34.79       29.68      9.81 o 
 -23  13  13       88.14       82.97     10.69 o 
 -21  13  13      328.45      350.47     12.72 o 
 -19  13  13      189.87      200.71      8.60 o 
 -17  13  13        3.68       -4.22      6.54 o 
 -15  13  13      200.73      210.67      9.75 o 
 -13  13  13      469.51      493.27     15.44 o 
 -11  13  13      320.98      330.38     11.30 o 
  -9  13  13        0.98       -1.63      6.81 o 
  -7  13  13      324.82      328.49     13.05 o 
  -5  13  13      487.24      526.36     19.23 o 
  -3  13  13      218.03      209.49     12.00 o 
  -1  13  13       23.61       26.90     10.07 o 
   1  13  13        0.37      -10.46     10.46 o 
 -20  14  13       42.10       45.35     12.74 o 
 -18  14  13        0.85       -0.78      7.29 o 
 -16  14  13       56.36       66.91      9.33 o 
 -14  14  13      114.59      107.34     10.16 o 
 -12  14  13       40.58       28.72      7.55 o 
 -10  14  13       11.03       16.03      7.43 o 
  -8  14  13       10.67       12.77      9.27 o 
  -6  14  13       54.74       58.51      9.95 o 
  -4  14  13       15.59       38.42     17.52 o 
  -2  14  13       11.71       10.30     10.81 o 
 -13  15  13      240.81      237.72     29.54 o 
 -11  15  13      156.32      151.08     15.42 o 
  -9  15  13        2.27      -14.36     14.36 o 
 -36   0  14      184.96      180.82     16.46 o 
 -34   0  14       98.27      100.92     12.40 o 
 -32   0  14        1.01        6.20     11.37 o 
 -30   0  14      184.41      173.06     11.48 o 
 -28   0  14      297.23      291.12     11.38 o 
 -26   0  14       46.05       51.38      6.32 o 
 -24   0  14       98.82       97.37      6.22 o 
 -22   0  14        5.21        5.92      3.65 o 
 -20   0  14     1831.11     1906.76     30.18 o 
 -18   0  14     8283.50     8493.74    135.44 o 
 -16   0  14     2277.15     2224.16     44.22 o 
 -14   0  14     2289.06     2393.25     47.10 o 
 -12   0  14     8840.64     8482.31    201.88 o 
 -10   0  14     5911.39     5983.01     69.85 o 
  -8   0  14      378.47      385.91      8.47 o 
  -6   0  14      180.03      192.61      7.90 o 
  -4   0  14     1439.96     1501.84     20.31 o 
  -2   0  14     4159.50     4071.98     44.04 o 
   0   0  14      324.26      319.59      7.51 o 
   2   0  14       59.39       68.74      5.16 o 
   4   0  14     1300.14     1281.05     17.16 o 
   6   0  14      254.53      260.05      8.75 o 
   8   0  14      279.48      288.80      9.74 o 
  10   0  14      594.74      614.12     28.02 o 
  12   0  14        2.59        8.88      8.77 o 
  14   0  14      298.07      325.16     16.32 o 
 -37   1  14        2.68        4.35      8.55 o 
 -35   1  14        1.58       18.74      8.12 o 
 -33   1  14        7.64        1.28      6.62 o 
 -31   1  14      304.47      282.41     13.99 o 
 -29   1  14      224.11      220.13      7.80 o 
 -27   1  14        2.48       -0.11      4.31 o 
 -25   1  14        0.30       -2.11      3.74 o 
 -23   1  14      124.57      117.40      4.11 o 
 -21   1  14       24.71       19.16      4.15 o 
 -19   1  14     1146.63     1146.43     25.28 o 
 -17   1  14     1214.09     1200.46     16.14 o 
 -15   1  14       95.34      102.53      5.48 o 
 -13   1  14     3169.41     3151.18     36.19 o 
 -11   1  14      459.05      443.11      9.00 o 
  -9   1  14       26.24       24.20      5.80 o 
  -7   1  14       18.24       25.16      3.44 o 
  -5   1  14      398.56      409.17      7.31 o 
  -3   1  14     1439.84     1439.10     14.39 o 
  -1   1  14     1497.13     1480.42     12.80 o 
   1   1  14       34.04       37.60      3.20 o 
   3   1  14       33.83       20.59      3.51 o 
   5   1  14        7.63        3.74      3.84 o 
   7   1  14      111.01      121.23      5.30 o 
   9   1  14       30.60       27.96      5.64 o 
  11   1  14       21.48       24.82      6.23 o 
  13   1  14        0.39       -6.66      7.81 o 
 -36   2  14        0.67        7.86      8.55 o 
 -34   2  14        0.62        3.87      7.60 o 
 -32   2  14        4.80        6.40      6.39 o 
 -30   2  14       91.88       86.94      6.44 o 
 -28   2  14      217.08      204.21      7.08 o 
 -26   2  14      332.35      360.07      8.26 o 
 -24   2  14      156.16      154.08      5.22 o 
 -22   2  14      471.94      469.33      7.81 o 
 -20   2  14      679.99      625.32     21.74 o 
 -18   2  14       41.62       44.98      4.23 o 
 -16   2  14       78.75       85.63      5.72 o 
 -14   2  14       37.43       35.54      2.71 o 
 -12   2  14      510.41      519.97      7.75 o 
 -10   2  14     2380.34     2361.15     24.58 o 
  -8   2  14      141.70      117.47      4.65 o 
  -6   2  14     1165.70     1191.57     14.91 o 
  -4   2  14     1671.74     1660.51     19.33 o 
  -2   2  14      209.30      201.09      6.29 o 
   0   2  14       58.56       66.12      3.33 o 
   2   2  14      241.80      251.88      6.92 o 
   4   2  14        1.29       -0.23      3.58 o 
   6   2  14      349.18      372.18      8.61 o 
   8   2  14      411.43      420.53      8.92 o 
  10   2  14       18.63       32.17      6.10 o 
  12   2  14       10.95        5.59      7.60 o 
  14   2  14       16.12       17.68      7.71 o 
 -37   3  14       64.63       87.28     11.30 o 
 -35   3  14        9.48       15.75      7.90 o 
 -33   3  14       27.98       22.74      7.11 o 
 -31   3  14       55.70       50.48      6.46 o 
 -29   3  14       27.20       26.07      5.60 o 
 -27   3  14      128.67      121.55      6.06 o 
 -25   3  14       84.59       78.93      4.99 o 
 -23   3  14       43.14       31.50      3.87 o 
 -21   3  14      613.26      596.75     13.07 o 
 -19   3  14     2279.20     2349.15     27.78 o 
 -17   3  14     3546.03     3504.47     48.71 o 
 -15   3  14      805.05      760.05     11.04 o 
 -13   3  14     4476.77     4600.03     48.66 o 
 -11   3  14    13292.63    13291.03    134.32 o 
  -9   3  14     5598.49     5611.00     50.03 o 
  -7   3  14        3.45        5.25      2.42 o 
  -5   3  14     4316.15     4270.17     36.54 o 
  -3   3  14     2806.09     2790.93     27.08 o 
  -1   3  14      166.98      166.18      5.20 o 
   1   3  14       77.19       83.86      3.86 o 
   3   3  14       82.11       81.72      4.34 o 
   5   3  14      195.38      204.50      5.66 o 
   7   3  14      517.81      519.33      8.80 o 
   9   3  14      282.52      275.67      8.06 o 
  11   3  14       88.65       83.40      7.61 o 
  13   3  14       46.26       55.31      7.77 o 
 -36   4  14       45.07       35.11      8.53 o 
 -34   4  14       19.28       19.48      7.73 o 
 -32   4  14        6.56        0.69      6.85 o 
 -30   4  14      125.01      129.65      7.31 o 
 -28   4  14       82.70       78.82      6.13 o 
 -26   4  14       21.55       19.95      4.86 o 
 -24   4  14        1.67        4.24      4.10 o 
 -22   4  14       14.03       12.08      3.70 o 
 -20   4  14      125.03      125.56      6.59 o 
 -18   4  14      277.60      308.62      6.57 o 
 -16   4  14      117.08      112.96      5.95 o 
 -14   4  14       20.08       17.51      2.68 o 
 -12   4  14      325.31      312.13      6.20 o 
 -10   4  14      731.96      694.03     10.07 o 
  -8   4  14      135.00      135.17      3.99 o 
  -6   4  14      143.05      148.15      5.27 o 
  -4   4  14      148.01      141.43      5.57 o 
  -2   4  14      181.31      181.39      7.17 o 
   0   4  14       34.34       24.73      3.59 o 
   2   4  14       42.94       52.09      3.97 o 
   4   4  14        1.98        1.21      3.46 o 
   6   4  14      474.02      521.90      9.49 o 
   8   4  14      234.03      222.01      7.48 o 
  10   4  14       13.41        8.32      5.64 o 
  12   4  14       71.65       90.65      7.92 o 
 -35   5  14       60.94       59.34      8.66 o 
 -33   5  14       17.25       11.73      7.40 o 
 -31   5  14       12.89       11.97      6.85 o 
 -29   5  14       75.30       72.15      6.59 o 
 -27   5  14       75.36       86.39      6.33 o 
 -25   5  14       62.05       63.53      5.47 o 
 -23   5  14       12.64       13.48      4.37 o 
 -21   5  14      131.98      146.76      7.15 o 
 -19   5  14      352.01      337.08      7.70 o 
 -17   5  14      877.76      838.19     10.46 o 
 -15   5  14      209.36      208.55      5.55 o 
 -13   5  14      458.42      425.59      8.24 o 
 -11   5  14     2148.17     2105.84     23.77 o 
  -9   5  14     1718.59     1737.14     17.26 o 
  -7   5  14      106.78      103.86      5.85 o 
  -5   5  14      236.86      263.41      7.18 o 
  -3   5  14      632.19      630.99     11.05 o 
  -1   5  14      171.35      151.37      5.19 o 
   1   5  14       46.83       56.76      4.27 o 
   3   5  14       20.66       23.75      3.74 o 
   5   5  14      510.34      527.90      8.46 o 
   7   5  14      210.79      219.44      7.65 o 
   9   5  14        4.80        1.65      5.37 o 
  11   5  14       10.20        9.87      7.59 o 
  13   5  14       34.45       36.94      9.18 o 
 -34   6  14        0.36       -4.02      8.07 o 
 -32   6  14      115.29      115.39      8.90 o 
 -30   6  14      187.36      176.50      8.80 o 
 -28   6  14       98.82       99.25      7.03 o 
 -26   6  14      144.74      159.42      7.51 o 
 -24   6  14      112.73      113.28      8.64 o 
 -22   6  14        9.26        9.07      4.48 o 
 -20   6  14      656.89      674.44     10.51 o 
 -18   6  14      978.08      929.87     11.58 o 
 -16   6  14     1101.40     1082.79     15.63 o 
 -14   6  14        5.57       -0.88      3.30 o 
 -12   6  14     4055.42     4069.78     36.11 o 
 -10   6  14     2628.45     2652.34     25.00 o 
  -8   6  14        8.84        9.83      3.31 o 
  -6   6  14     2260.80     2276.23     33.60 o 
  -4   6  14     1494.23     1526.54     24.39 o 
  -2   6  14      258.61      275.17      7.48 o 
   0   6  14      351.81      329.76     10.96 o 
   2   6  14       65.17       58.21      4.45 o 
   4   6  14       10.09        3.06      4.21 o 
   6   6  14      645.17      689.98     11.29 o 
   8   6  14      491.62      533.16     17.78 o 
  10   6  14        1.17        6.54      6.81 o 
  12   6  14       18.35       13.44      8.05 o 
 -33   7  14       10.19        4.09      8.15 o 
 -31   7  14       10.22       -6.67      7.56 o 
 -29   7  14       30.60       32.11      7.28 o 
 -27   7  14        1.49        0.59      5.96 o 
 -25   7  14        0.26       -4.90      5.34 o 
 -23   7  14       29.86       33.37      5.49 o 
 -21   7  14      172.25      178.40      6.76 o 
 -19   7  14      338.23      331.36      8.23 o 
 -17   7  14      344.08      346.96      7.87 o 
 -15   7  14        0.35        3.82      3.80 o 
 -13   7  14      435.17      410.69      8.13 o 
 -11   7  14     2501.78     2487.11     24.15 o 
  -9   7  14     1378.44     1382.48     15.58 o 
  -7   7  14      121.24      102.35      5.72 o 
  -5   7  14      159.89      161.27      6.70 o 
  -3   7  14       31.78       31.35      4.39 o 
  -1   7  14      156.14      154.81      6.58 o 
   1   7  14      169.94      165.03      5.67 o 
   3   7  14      210.38      210.63      6.52 o 
   5   7  14       14.97        4.63      5.70 o 
   7   7  14       32.36       23.01      6.28 o 
   9   7  14       75.23       82.82     10.02 o 
  11   7  14       12.24       11.77      8.61 o 
 -32   8  14        0.13        4.12      8.31 o 
 -30   8  14        5.10       -5.10      7.61 o 
 -28   8  14        3.52        2.39      7.18 o 
 -26   8  14       18.72       16.45      6.40 o 
 -24   8  14       16.36       20.20      5.96 o 
 -22   8  14       89.56       78.18      6.33 o 
 -20   8  14      401.74      409.46      9.19 o 
 -18   8  14     2273.15     2298.56     32.44 o 
 -16   8  14      757.71      737.68     11.14 o 
 -14   8  14      691.90      678.88     12.23 o 
 -12   8  14     3207.83     3177.66     32.38 o 
 -10   8  14     1237.50     1220.92     14.78 o 
  -8   8  14      105.65      110.74      5.66 o 
  -6   8  14        0.14        3.44      5.02 o 
  -4   8  14      123.12      131.88      5.72 o 
  -2   8  14      228.39      212.75      7.14 o 
   0   8  14       17.09       22.45      4.39 o 
   2   8  14        7.48        7.10      6.01 o 
   4   8  14        5.42        4.47      6.34 o 
   6   8  14        6.92        8.33      6.23 o 
   8   8  14       38.82       20.79      8.03 o 
  10   8  14      182.65      176.30     10.47 o 
 -31   9  14      154.94      161.85     10.33 o 
 -29   9  14      188.53      193.69     10.10 o 
 -27   9  14        7.37        9.90      7.36 o 
 -25   9  14       19.84       29.81      7.12 o 
 -23   9  14       65.16       62.87      6.79 o 
 -21   9  14       12.02        9.67      5.89 o 
 -19   9  14      553.36      592.18     17.92 o 
 -17   9  14     1278.33     1289.38     17.94 o 
 -15   9  14        2.94        3.58      4.84 o 
 -13   9  14     1190.95     1181.49     14.98 o 
 -11   9  14      862.33      904.86     12.96 o 
  -9   9  14       84.07       81.04      5.82 o 
  -7   9  14       33.01       37.91      4.48 o 
  -5   9  14      170.00      172.31      6.52 o 
  -3   9  14      777.63      783.21     14.56 o 
  -1   9  14      440.26      449.27     10.89 o 
   1   9  14       90.40      106.09      7.20 o 
   3   9  14        0.40       10.20      6.83 o 
   5   9  14       49.82       54.38      7.28 o 
   7   9  14      120.65      133.43     10.64 o 
   9   9  14       93.33      108.82     10.95 o 
 -30  10  14        0.30        0.38      8.67 o 
 -28  10  14        0.67        2.05      8.19 o 
 -26  10  14       12.17        9.71      7.64 o 
 -24  10  14       14.91       12.51      7.40 o 
 -22  10  14       30.01       28.91      7.13 o 
 -20  10  14        0.36        2.01      6.04 o 
 -18  10  14      115.94      115.34      8.73 o 
 -16  10  14       16.62       16.15      5.82 o 
 -14  10  14       54.95       68.69      6.00 o 
 -12  10  14       96.21       91.60      6.29 o 
 -10  10  14       21.78       19.87      5.49 o 
  -8  10  14       10.27       10.07      4.53 o 
  -6  10  14       31.83       38.81      5.60 o 
  -4  10  14        2.72        4.18      5.47 o 
  -2  10  14       59.50       64.39      6.94 o 
   0  10  14        1.93        1.60      6.20 o 
   2  10  14      186.90      199.50      9.36 o 
   4  10  14       90.42      109.47      8.09 o 
   6  10  14       11.98       15.07      8.91 o 
 -27  11  14       25.80       35.60      8.86 o 
 -25  11  14       13.80       11.43      7.97 o 
 -23  11  14        0.80        7.67      7.65 o 
 -21  11  14        2.70        7.81      7.19 o 
 -19  11  14       43.23       40.50      7.47 o 
 -17  11  14      286.85      290.11     10.27 o 
 -15  11  14      235.68      238.41     10.32 o 
 -13  11  14      104.11      105.92      7.45 o 
 -11  11  14      690.69      689.85     15.16 o 
  -9  11  14      157.16      161.82      6.87 o 
  -7  11  14       43.98       44.95      6.49 o 
  -5  11  14      555.28      597.32     12.70 o 
  -3  11  14      223.47      250.28      9.36 o 
  -1  11  14       47.86       58.31      8.54 o 
   1  11  14        2.86       -2.32      7.75 o 
   3  11  14        1.10       -7.79      7.79 o 
   5  11  14       68.95       53.72     10.10 o 
 -26  12  14        9.40        6.54      8.88 o 
 -24  12  14        7.92       13.20      8.50 o 
 -22  12  14       14.99       21.56      8.35 o 
 -20  12  14      150.01      154.71      9.58 o 
 -18  12  14      262.81      292.27     12.73 o 
 -16  12  14       89.02       95.21      8.54 o 
 -14  12  14       29.81       15.94      7.40 o 
 -12  12  14      429.95      435.21     11.13 o 
 -10  12  14      900.34      997.69     14.83 o 
  -8  12  14      216.50      237.00      9.60 o 
  -6  12  14       55.17       56.23      7.71 o 
  -4  12  14      155.71      196.06      9.69 o 
  -2  12  14       81.93       90.90      9.31 o 
   0  12  14        4.04        6.06      7.44 o 
   2  12  14       23.79       31.79     10.21 o 
 -23  13  14        2.86        3.48      8.63 o 
 -21  13  14        0.22       -8.38      8.38 o 
 -19  13  14        0.56        1.18      8.08 o 
 -17  13  14       16.52       13.06      8.21 o 
 -15  13  14        3.51        8.83      9.28 o 
 -13  13  14        2.37        0.28      9.14 o 
 -11  13  14       14.06       16.12      6.50 o 
  -9  13  14       21.63       26.97      7.66 o 
  -7  13  14       17.47       23.44      8.21 o 
  -5  13  14       29.55       50.82     19.58 o 
  -3  13  14        4.80       -5.21      9.14 o 
  -1  13  14        0.39        0.66      9.75 o 
 -18  14  14      106.95      126.91     13.55 o 
 -16  14  14      119.91      127.16     11.74 o 
 -14  14  14        0.90       -0.64      9.88 o 
 -12  14  14      311.52      310.47     14.03 o 
 -10  14  14      232.95      258.73     11.11 o 
  -8  14  14        2.22       -6.60      8.36 o 
  -6  14  14       95.54       97.04     10.18 o 
  -4  14  14      106.99      104.35     11.86 o 
 -37   1  15       51.58       42.95      8.97 o 
 -35   1  15      142.77      138.60      9.56 o 
 -33   1  15       44.26       54.05      7.61 o 
 -31   1  15       83.97       84.39      6.80 o 
 -29   1  15      256.56      248.02      8.14 o 
 -27   1  15      130.08      116.26      7.96 o 
 -25   1  15       14.76       15.20      3.81 o 
 -23   1  15       20.07       32.81      3.10 o 
 -21   1  15      636.91      636.07     11.84 o 
 -19   1  15       88.76       92.76      4.69 o 
 -17   1  15     1742.52     1734.36     31.79 o 
 -15   1  15     1816.12     1793.12     25.21 o 
 -13   1  15       98.35       94.71      7.23 o 
 -11   1  15     1501.71     1493.02     15.51 o 
  -9   1  15     5609.80     5689.35     55.34 o 
  -7   1  15     1777.77     1774.42     17.89 o 
  -5   1  15     1600.50     1615.80     17.16 o 
  -3   1  15     2411.63     2426.93     21.03 o 
  -1   1  15     1240.28     1246.19     12.65 o 
   1   1  15       34.38       37.93      3.22 o 
   3   1  15       96.69       95.22      4.35 o 
   5   1  15        1.29       -0.60      3.96 o 
   7   1  15       51.74       36.51      5.28 o 
   9   1  15      149.98      167.39      7.35 o 
  11   1  15      139.45      146.05      8.56 o 
 -36   2  15       56.82       57.50      8.89 o 
 -34   2  15       99.09      113.49      8.77 o 
 -32   2  15        0.56       -0.67      6.21 o 
 -30   2  15      166.01      169.09     11.35 o 
 -28   2  15      269.57      253.36      7.78 o 
 -26   2  15       80.56       77.87      4.93 o 
 -24   2  15       30.33       40.07      4.15 o 
 -22   2  15      102.71       95.92      4.98 o 
 -20   2  15      661.42      669.75     26.53 o 
 -18   2  15     1661.55     1675.76     36.89 o 
 -16   2  15     1810.78     1865.96     21.60 o 
 -14   2  15       45.65       47.80      2.88 o 
 -12   2  15      583.75      570.67      8.35 o 
 -10   2  15     2389.59     2382.01     26.24 o 
  -8   2  15     2874.22     2899.10     27.02 o 
  -6   2  15     1339.19     1352.11     14.15 o 
  -4   2  15       89.91      100.44      5.23 o 
  -2   2  15     1711.39     1706.29     17.11 o 
   0   2  15      470.02      467.90      8.25 o 
   2   2  15       45.66       48.83      3.72 o 
   4   2  15        0.71        1.43      3.84 o 
   6   2  15       20.83       21.87      4.93 o 
   8   2  15      272.12      301.97     11.22 o 
  10   2  15      385.34      407.15     10.86 o 
  12   2  15        3.04        5.38      7.85 o 
 -37   3  15        0.18       -2.78      8.63 o 
 -35   3  15       12.83        9.55      8.16 o 
 -33   3  15       13.25        5.80      6.92 o 
 -31   3  15       13.72       12.92      5.91 o 
 -29   3  15        9.63       -5.17      5.17 o 
 -27   3  15      184.74      183.13      6.63 o 
 -25   3  15       64.85       62.59      4.69 o 
 -23   3  15      261.55      265.42      6.58 o 
 -21   3  15      266.58      271.46      7.37 o 
 -19   3  15       89.53       99.20      5.50 o 
 -17   3  15       12.44        9.82      3.36 o 
 -15   3  15     1578.59     1572.42     19.09 o 
 -13   3  15      286.51      266.96      6.64 o 
 -11   3  15      543.27      527.00     10.16 o 
  -9   3  15      775.14      760.77     13.40 o 
  -7   3  15      100.24       82.13      4.18 o 
  -5   3  15       13.51        7.88      3.56 o 
  -3   3  15      281.44      255.98      7.50 o 
  -1   3  15       55.25       54.02      4.42 o 
   1   3  15       87.63       85.12      3.97 o 
   3   3  15      192.47      190.24      5.49 o 
   5   3  15       34.61       35.29      4.68 o 
   7   3  15      118.05      112.87      6.25 o 
   9   3  15       23.39       30.15      6.17 o 
  11   3  15       19.42       10.92      7.41 o 
 -36   4  15       14.41       16.16      8.16 o 
 -34   4  15       27.20       24.24      7.58 o 
 -32   4  15       17.00       15.24      7.12 o 
 -30   4  15       23.66       26.04      6.01 o 
 -28   4  15      299.16      293.12     13.45 o 
 -26   4  15      264.73      274.56      8.58 o 
 -24   4  15        3.81        2.59      4.08 o 
 -22   4  15        0.20        6.77      4.26 o 
 -20   4  15        5.73        3.02      2.99 o 
 -18   4  15      333.16      336.28      6.71 o 
 -16   4  15     1469.16     1437.39     15.76 o 
 -14   4  15     1265.47     1225.77     13.90 o 
 -12   4  15      386.14      390.21      9.60 o 
 -10   4  15     7364.39     7351.15     57.52 o 
  -8   4  15     2580.52     2525.26     23.52 o 
  -6   4  15      560.96      538.18     10.60 o 
  -4   4  15     1211.75     1200.57     16.57 o 
  -2   4  15      361.25      367.21      8.13 o 
   0   4  15      597.26      592.77      8.75 o 
   2   4  15      527.40      525.91      8.25 o 
   4   4  15       40.17       43.53      4.63 o 
   6   4  15       16.89       11.99      5.22 o 
   8   4  15      144.63      143.73      7.09 o 
  10   4  15       33.12       30.59      6.62 o 
  12   4  15        0.86       -1.96      9.17 o 
 -35   5  15       73.35       82.32      8.83 o 
 -33   5  15        3.02        3.04      8.25 o 
 -31   5  15        1.41        6.84      6.72 o 
 -29   5  15       48.41       49.01      6.23 o 
 -27   5  15      256.24      235.41      7.87 o 
 -25   5  15       95.53       95.36      5.87 o 
 -23   5  15       77.74       77.89      4.93 o 
 -21   5  15      133.61      120.96      5.17 o 
 -19   5  15       42.13       41.59      3.48 o 
 -17   5  15      278.24      273.15      9.73 o 
 -15   5  15     2227.27     2264.52     21.14 o 
 -13   5  15      270.55      258.89      5.91 o 
 -11   5  15     1777.50     1745.16     19.19 o 
  -9   5  15     2892.26     2878.35     26.64 o 
  -7   5  15      271.25      276.71      7.86 o 
  -5   5  15      210.51      203.90      8.31 o 
  -3   5  15      294.86      292.49      8.85 o 
  -1   5  15      119.31      118.67      6.05 o 
   1   5  15      262.61      276.94      7.39 o 
   3   5  15       14.32       25.85      4.56 o 
   5   5  15      448.38      461.67     12.55 o 
   7   5  15      282.80      292.39      9.47 o 
   9   5  15      118.90      137.72      7.88 o 
  11   5  15        3.97       -7.56      7.56 o 
 -34   6  15       75.38       72.01      8.73 o 
 -32   6  15        0.87       -4.18      7.33 o 
 -30   6  15        6.67        1.06      6.65 o 
 -28   6  15        3.80       -0.13      5.72 o 
 -26   6  15        1.45       -3.74      5.30 o 
 -24   6  15       41.97       34.36      5.17 o 
 -22   6  15       74.90       69.07      5.08 o 
 -20   6  15        1.69       -0.99      4.18 o 
 -18   6  15       33.96       24.26      4.19 o 
 -16   6  15      194.48      189.39      5.24 o 
 -14   6  15       74.34       78.48      4.21 o 
 -12   6  15        2.09        4.39      3.43 o 
 -10   6  15        3.09        1.49      3.32 o 
  -8   6  15      134.49      124.83      5.66 o 
  -6   6  15      530.10      509.02     10.05 o 
  -4   6  15       13.40       10.57      4.95 o 
  -2   6  15      197.82      190.59      7.91 o 
   0   6  15      110.27      113.03      5.53 o 
   2   6  15       86.78       95.17      5.78 o 
   4   6  15      127.57      129.56      6.48 o 
   6   6  15       15.56       20.73      6.05 o 
   8   6  15       41.52       47.87      7.16 o 
  10   6  15       78.76       86.80      8.48 o 
 -33   7  15       20.07       21.15      8.28 o 
 -31   7  15        5.86        3.71      7.51 o 
 -29   7  15      127.96      130.16      8.39 o 
 -27   7  15      115.79      110.36      7.23 o 
 -25   7  15       88.59       84.40      6.38 o 
 -23   7  15      149.33      141.21      6.70 o 
 -21   7  15       57.81       48.27      5.55 o 
 -19   7  15      593.84      571.83     14.43 o 
 -17   7  15     2650.24     2618.57     43.83 o 
 -15   7  15      488.40      478.58      8.66 o 
 -13   7  15        1.45       -3.78      3.78 o 
 -11   7  15      407.52      413.20      8.23 o 
  -9   7  15     2563.97     2576.78     25.67 o 
  -7   7  15     1139.47     1174.07     16.06 o 
  -5   7  15        0.25       -4.56      4.98 o 
  -3   7  15      936.01      935.25     14.94 o 
  -1   7  15      870.82      862.83     12.15 o 
   1   7  15      220.48      218.93      7.85 o 
   3   7  15       11.34        3.93      5.97 o 
   5   7  15       14.87        7.56      6.55 o 
   7   7  15        2.82       -2.65      6.54 o 
   9   7  15       93.79       99.40      8.93 o 
 -32   8  15        6.60       -0.86      8.00 o 
 -30   8  15       30.76       28.67      7.98 o 
 -28   8  15       18.11       17.56      7.38 o 
 -26   8  15        8.37       11.13      6.51 o 
 -24   8  15        4.61        1.72      5.71 o 
 -22   8  15        7.77        2.05      5.36 o 
 -20   8  15       71.06       74.75      5.75 o 
 -18   8  15       62.00       61.47      5.49 o 
 -16   8  15       89.14       88.68      5.40 o 
 -14   8  15       31.74       29.15      4.65 o 
 -12   8  15      426.60      403.21      8.67 o 
 -10   8  15      377.22      386.98      8.08 o 
  -8   8  15      421.86      458.85     10.36 o 
  -6   8  15      166.33      162.86      7.42 o 
  -4   8  15       36.01       31.18      6.16 o 
  -2   8  15      316.28      323.54      8.78 o 
   0   8  15      554.03      638.60     12.24 o 
   2   8  15        3.46        8.77      6.35 o 
   4   8  15       25.66       26.88      6.63 o 
   6   8  15       10.73       10.09      7.37 o 
   8   8  15       10.84        0.68      8.91 o 
 -31   9  15        4.28        5.63      8.19 o 
 -29   9  15        1.22        0.01      7.66 o 
 -27   9  15       41.05       35.30      7.65 o 
 -25   9  15       17.33       10.92      7.27 o 
 -23   9  15        1.08       -5.64      5.95 o 
 -21   9  15        4.47        4.54      5.79 o 
 -19   9  15       23.76       24.42      5.61 o 
 -17   9  15       12.12       11.76      5.00 o 
 -15   9  15        5.64        5.59      4.88 o 
 -13   9  15        6.39        1.88      4.73 o 
 -11   9  15       21.54       14.16      5.05 o 
  -9   9  15      283.22      272.56      8.23 o 
  -7   9  15      322.36      304.56      9.42 o 
  -5   9  15        2.16        4.13      6.14 o 
  -3   9  15        9.04        9.41      5.24 o 
  -1   9  15       51.93       69.18      6.36 o 
   1   9  15      181.44      178.29      8.41 o 
   3   9  15       37.18       28.40      6.83 o 
   5   9  15       24.66       35.41      7.76 o 
   7   9  15        1.10        8.48      8.89 o 
 -30  10  15       23.39       16.15      8.53 o 
 -28  10  15       55.84       49.72      8.60 o 
 -26  10  15       54.32       55.99      8.42 o 
 -24  10  15       64.80       64.19      7.80 o 
 -22  10  15       58.07       70.22      9.59 o 
 -20  10  15       13.36        7.94      6.15 o 
 -18  10  15      464.54      461.64     17.71 o 
 -16  10  15      990.18      982.40     15.46 o 
 -14  10  15      456.82      437.83     10.85 o 
 -12  10  15       18.98        7.94      5.90 o 
 -10  10  15      746.35      709.17     13.64 o 
  -8  10  15     1432.36     1447.77     21.91 o 
  -6  10  15      283.08      310.92     11.18 o 
  -4  10  15      210.83      204.37      8.08 o 
  -2  10  15      614.53      626.89     14.37 o 
   0  10  15       99.21       94.42      7.66 o 
   2  10  15        5.24        5.39      7.08 o 
   4  10  15        0.06       -0.79      6.89 o 
 -27  11  15       14.12       11.82      8.46 o 
 -25  11  15        1.19        2.55      7.76 o 
 -23  11  15        8.96       31.38      7.74 o 
 -21  11  15        3.34       -4.65      7.13 o 
 -19  11  15       38.57       37.43      7.59 o 
 -17  11  15       61.91       65.52      7.70 o 
 -15  11  15        1.56        0.17      6.37 o 
 -13  11  15        0.67        6.79      7.37 o 
 -11  11  15       39.75       36.31      7.12 o 
  -9  11  15      174.05      174.88      9.75 o 
  -7  11  15       34.00       35.79      8.79 o 
  -5  11  15       29.11       20.37      5.86 o 
  -3  11  15      114.74      110.04      8.20 o 
  -1  11  15       69.91       77.52      7.63 o 
   1  11  15       12.76       27.65      7.92 o 
   3  11  15       12.87       -3.13      8.84 o 
 -26  12  15       71.65       82.55     10.52 o 
 -24  12  15       47.85       53.38      8.76 o 
 -22  12  15       12.08       14.57      8.16 o 
 -20  12  15        1.96        0.45      7.69 o 
 -18  12  15       11.11        3.02      8.26 o 
 -16  12  15       47.19       47.35      8.01 o 
 -14  12  15       94.12      107.46     10.34 o 
 -12  12  15       10.73       16.69      7.89 o 
 -10  12  15      120.04      135.02     10.62 o 
  -8  12  15       45.48       61.51      9.45 o 
  -6  12  15       27.83       36.13     14.73 o 
  -4  12  15        0.10       -0.01      6.66 o 
  -2  12  15        9.45       13.16      9.45 o 
   0  12  15      146.43      167.42     11.45 o 
 -21  13  15       26.45       25.15      8.74 o 
 -19  13  15       27.49       25.14      8.58 o 
 -17  13  15      134.34      133.51      9.83 o 
 -15  13  15      311.47      336.42     13.88 o 
 -13  13  15        6.12        1.91      8.25 o 
 -11  13  15      373.74      350.06     14.33 o 
  -9  13  15      605.91      626.14     17.79 o 
  -7  13  15      218.64      247.80     14.17 o 
  -5  13  15        0.01       12.17     11.39 o 
  -3  13  15        9.14        6.02      8.33 o 
 -16  14  15      132.23      145.14     12.18 o 
 -14  14  15      125.25      139.51     10.69 o 
 -12  14  15        0.24        1.01      9.99 o 
 -10  14  15      209.53      209.35     22.65 o 
  -8  14  15       81.27       97.51     12.82 o 
 -36   0  16       39.46       27.19     11.38 o 
 -34   0  16      152.15      162.36     12.98 o 
 -32   0  16      142.94      134.75     22.14 o 
 -30   0  16        1.94        4.05      8.16 o 
 -28   0  16       41.61       46.63      7.71 o 
 -26   0  16      186.12      201.80      8.95 o 
 -24   0  16     2642.65     2492.59     76.28 o 
 -22   0  16     1581.68     1574.28     76.30 o 
 -20   0  16       23.38        7.78      5.38 o 
 -18   0  16      198.41      199.55     12.15 o 
 -16   0  16      348.27      383.31     16.04 o 
 -14   0  16      400.43      402.06     16.42 o 
 -12   0  16      585.04      626.29     10.59 o 
 -10   0  16      247.67      260.85     16.80 o 
  -8   0  16     2291.23     2322.57     35.25 o 
  -6   0  16     1849.55     1857.49     24.49 o 
  -4   0  16      176.10      150.31      6.45 o 
  -2   0  16     1161.49     1199.93     21.82 o 
   0   0  16      721.24      680.50     18.59 o 
   2   0  16      136.19      124.90      5.65 o 
   4   0  16      129.98      144.39      7.80 o 
   6   0  16       77.12       80.94     10.35 o 
   8   0  16       75.80       91.62      9.26 o 
  10   0  16      252.78      250.41     11.86 o 
 -37   1  16        0.48        0.02      8.19 o 
 -35   1  16       31.94       40.21      8.00 o 
 -33   1  16       37.22       35.30      7.19 o 
 -31   1  16        3.38        1.83      6.04 o 
 -29   1  16        9.38       12.39      5.21 o 
 -27   1  16        6.49        2.32      4.54 o 
 -25   1  16       38.34       48.80      4.14 o 
 -23   1  16      129.02      115.80      6.37 o 
 -21   1  16       13.56       12.06      4.36 o 
 -19   1  16      340.74      328.00      9.61 o 
 -17   1  16      166.58      152.23      9.41 o 
 -15   1  16        5.74        5.59      6.30 o 
 -13   1  16      412.72      428.95      7.45 o 
 -11   1  16     1022.07     1034.20     17.27 o 
  -9   1  16       25.62       24.58      3.85 o 
  -7   1  16     2656.01     2696.84     33.70 o 
  -5   1  16     1372.47     1349.95     13.23 o 
  -3   1  16      392.43      410.02      7.06 o 
  -1   1  16      359.92      352.91      7.09 o 
   1   1  16        3.00        2.53      4.06 o 
   3   1  16        2.95        4.90      3.59 o 
   5   1  16        8.29        8.10      4.64 o 
   7   1  16        9.27        9.29      5.51 o 
   9   1  16       19.86       26.74      6.07 o 
  11   1  16        1.57        0.49      7.82 o 
 -36   2  16        1.95        2.38      7.95 o 
 -34   2  16       36.06       25.90      7.54 o 
 -32   2  16       85.79       86.12      7.19 o 
 -30   2  16       34.78       43.27      6.02 o 
 -28   2  16       77.51       80.56      5.50 o 
 -26   2  16      201.88      196.66      6.24 o 
 -24   2  16       17.21       15.74      3.45 o 
 -22   2  16      151.26      132.39     14.99 o 
 -20   2  16        4.86        9.14      6.23 o 
 -18   2  16        1.81        1.01      3.18 o 
 -16   2  16      650.45      648.29     11.23 o 
 -14   2  16     1105.66     1070.56     21.30 o 
 -12   2  16       86.08       80.56      3.36 o 
 -10   2  16      162.87      164.87      5.55 o 
  -8   2  16       61.07       52.43      3.62 o 
  -6   2  16      528.97      556.45     13.59 o 
  -4   2  16      248.63      231.81      6.16 o 
  -2   2  16       47.68       47.00      4.24 o 
   0   2  16      101.92       96.04      4.92 o 
   2   2  16      522.57      523.27      8.21 o 
   4   2  16       32.50       33.92      4.67 o 
   6   2  16      137.41      138.48      6.44 o 
   8   2  16      144.85      151.33      7.08 o 
  10   2  16        2.63        2.72      6.47 o 
 -37   3  16        0.42        4.06      9.59 o 
 -35   3  16       34.54       34.14      8.08 o 
 -33   3  16      129.13      121.09      8.58 o 
 -31   3  16       48.95       44.15      6.30 o 
 -29   3  16       98.10       80.48      6.47 o 
 -27   3  16      386.22      388.11      9.04 o 
 -25   3  16      198.87      203.64      6.36 o 
 -23   3  16       38.02       43.90      5.40 o 
 -21   3  16        2.17       -0.67      4.85 o 
 -19   3  16        6.64        5.89      4.17 o 
 -17   3  16       55.43       56.10      4.93 o 
 -15   3  16     2019.90     1967.97     24.62 o 
 -13   3  16     2509.39     2459.33     28.09 o 
 -11   3  16       42.64       47.19      6.97 o 
  -9   3  16     3175.78     3200.85     28.57 o 
  -7   3  16     2882.37     2904.72     29.71 o 
  -5   3  16      527.58      527.23     12.56 o 
  -3   3  16       23.63       21.32      4.02 o 
  -1   3  16      604.13      652.63      9.77 o 
   1   3  16      876.13      875.08     13.57 o 
   3   3  16      139.37      143.19      5.25 o 
   5   3  16        7.92        4.03      4.89 o 
   7   3  16       24.61       21.98      5.74 o 
   9   3  16        8.36        2.57      6.08 o 
 -36   4  16        0.09       13.65      8.29 o 
 -34   4  16       16.33        8.23      7.29 o 
 -32   4  16       72.73       59.13      7.43 o 
 -30   4  16       15.39       12.06      5.76 o 
 -28   4  16       31.48       28.74      5.75 o 
 -26   4  16      106.88       91.64      5.59 o 
 -24   4  16       25.09       27.86      4.30 o 
 -22   4  16        2.62        5.90      3.52 o 
 -20   4  16       64.76       61.41      4.43 o 
 -18   4  16       86.86       66.32      3.59 o 
 -16   4  16       10.88       11.24      3.97 o 
 -14   4  16      244.82      244.75      6.86 o 
 -12   4  16      161.19      162.05      5.22 o 
 -10   4  16        0.92       -1.34      2.92 o 
  -8   4  16      159.33      168.14      5.72 o 
  -6   4  16       56.57       66.41      4.98 o 
  -4   4  16       30.07       23.63      5.00 o 
  -2   4  16       98.03      107.82      6.11 o 
   0   4  16        6.29        3.61      4.77 o 
   2   4  16        1.18        2.82      5.59 o 
   4   4  16       32.63       32.52      5.22 o 
   6   4  16        2.06        0.66      5.40 o 
   8   4  16        2.72       -5.23      5.78 o 
  10   4  16       20.64       20.99      8.02 o 
 -35   5  16       21.81       14.84      7.81 o 
 -33   5  16       67.75       75.58      8.02 o 
 -31   5  16       61.61       66.55      7.37 o 
 -29   5  16       22.26       18.47      5.91 o 
 -27   5  16      192.07      195.86      7.26 o 
 -25   5  16      288.55      283.79      8.12 o 
 -23   5  16      262.21      261.75     10.42 o 
 -21   5  16       86.90       83.12      4.69 o 
 -19   5  16        0.80       -1.58      3.07 o 
 -17   5  16      202.41      177.77      6.16 o 
 -15   5  16      724.15      740.98     10.83 o 
 -13   5  16      400.11      410.82      6.95 o 
 -11   5  16       33.14       39.51      3.97 o 
  -9   5  16      763.92      775.12     11.60 o 
  -7   5  16      738.29      761.69     12.21 o 
  -5   5  16      361.05      347.39      8.82 o 
  -3   5  16        0.52        1.53      4.64 o 
  -1   5  16      631.75      636.59     11.59 o 
   1   5  16      424.35      399.01     10.41 o 
   3   5  16      136.34      135.18      6.81 o 
   5   5  16        4.45        4.01      5.32 o 
   7   5  16       15.78       16.16      5.88 o 
   9   5  16       28.96       27.92      6.69 o 
 -34   6  16       72.04       71.91      8.56 o 
 -32   6  16      145.88      157.33      9.07 o 
 -30   6  16       32.18       25.65      8.95 o 
 -28   6  16       68.59       79.81      6.63 o 
 -26   6  16      286.94      294.22     11.98 o 
 -24   6  16        4.66        2.97      4.87 o 
 -22   6  16       99.74       90.07      6.41 o 
 -20   6  16        2.95        1.03      3.83 o 
 -18   6  16        5.01        8.59      3.62 o 
 -16   6  16      360.38      370.09      7.18 o 
 -14   6  16     1839.28     1851.85     25.41 o 
 -12   6  16      341.80      311.25      7.01 o 
 -10   6  16      110.80      116.98      4.94 o 
  -8   6  16      899.76      882.48     13.07 o 
  -6   6  16     1239.34     1229.20     18.50 o 
  -4   6  16       54.13       51.51      6.16 o 
  -2   6  16      247.77      245.90      9.08 o 
   0   6  16      425.89      417.57     12.20 o 
   2   6  16       82.95       68.20      5.77 o 
   4   6  16        1.54        6.33      5.95 o 
   6   6  16       53.80       60.32      7.05 o 
   8   6  16       35.14       42.13      7.06 o 
 -33   7  16        4.38        9.63      7.90 o 
 -31   7  16        1.22        0.46      7.22 o 
 -29   7  16       70.27       62.10      7.48 o 
 -27   7  16      155.84      142.61      9.53 o 
 -25   7  16       42.46       33.35      5.92 o 
 -23   7  16        2.22        1.16      5.03 o 
 -21   7  16       18.43       16.88      4.69 o 
 -19   7  16      152.41      161.19      6.26 o 
 -17   7  16       77.12       75.50      4.78 o 
 -15   7  16       98.96       97.81      4.98 o 
 -13   7  16      102.09      102.65      5.10 o 
 -11   7  16       44.53       49.50      4.31 o 
  -9   7  16      331.44      324.06     10.66 o 
  -7   7  16       15.12       14.14      5.23 o 
  -5   7  16       56.75       65.79      6.37 o 
  -3   7  16      130.24      129.96      7.87 o 
  -1   7  16       41.39       42.57      6.97 o 
   1   7  16      201.91      216.89     12.50 o 
   3   7  16        6.52       -3.75      5.80 o 
   5   7  16        0.13        7.91      7.88 o 
   7   7  16       40.98       42.50      8.04 o 
 -32   8  16       45.05       71.74      8.78 o 
 -30   8  16       16.07        9.39      7.54 o 
 -28   8  16      133.00      129.29      8.52 o 
 -26   8  16      192.47      187.70      8.75 o 
 -24   8  16      360.41      333.02     12.97 o 
 -22   8  16       88.76       87.28      6.35 o 
 -20   8  16      109.58      101.05      6.04 o 
 -18   8  16       42.09       46.94      5.08 o 
 -16   8  16       19.22       18.34      4.64 o 
 -14   8  16      300.66      286.21     11.19 o 
 -12   8  16      235.60      232.67      7.24 o 
 -10   8  16       78.50       64.90      6.07 o 
  -8   8  16     1641.55     1554.25     20.06 o 
  -6   8  16     1607.24     1613.77     20.91 o 
  -4   8  16       85.39       98.33     10.93 o 
  -2   8  16      457.43      496.54     13.65 o 
   0   8  16      566.82      607.39     16.18 o 
   2   8  16       35.08       23.60      5.90 o 
   4   8  16       67.68       60.06      6.97 o 
   6   8  16       41.30       35.67      7.64 o 
 -31   9  16       27.41       22.46      8.31 o 
 -29   9  16       10.36       -0.62      7.62 o 
 -27   9  16       84.33       83.01      8.32 o 
 -25   9  16       49.10       43.51      7.32 o 
 -23   9  16        2.82        4.09      6.55 o 
 -21   9  16       18.52       11.07      6.14 o 
 -19   9  16       98.58       99.55      7.12 o 
 -17   9  16      223.50      213.31      9.14 o 
 -15   9  16      132.68      140.76      7.60 o 
 -13   9  16      437.02      407.37      9.41 o 
 -11   9  16      301.43      257.25      8.03 o 
  -9   9  16      258.82      238.64      9.60 o 
  -7   9  16     1405.48     1435.79     21.54 o 
  -5   9  16      627.04      671.30     14.98 o 
  -3   9  16      275.97      261.63     12.63 o 
  -1   9  16      411.41      419.87     20.69 o 
   1   9  16       27.14       25.42      8.35 o 
   3   9  16       29.12       29.82      6.82 o 
   5   9  16       10.65       13.56      7.43 o 
 -30  10  16        8.50        9.57      8.38 o 
 -28  10  16        8.48        3.02      8.04 o 
 -26  10  16       18.07       13.76      7.66 o 
 -24  10  16       17.21       15.80      7.39 o 
 -22  10  16       84.17       77.07      7.68 o 
 -20  10  16        5.19        5.65      6.56 o 
 -18  10  16        0.50       15.56      6.56 o 
 -16  10  16       24.60       23.72      6.21 o 
 -14  10  16       36.37       34.37      6.33 o 
 -12  10  16        1.53       -5.98      6.03 o 
 -10  10  16        4.13       -3.62      7.02 o 
  -8  10  16       12.53       32.09     16.34 o 
  -6  10  16        1.28        2.53      8.02 o 
  -4  10  16       45.70       35.82      9.01 o 
  -2  10  16        0.74       11.97      8.22 o 
   0  10  16        0.09        0.02      8.20 o 
   2  10  16       42.13       43.02      8.43 o 
 -27  11  16       53.32       51.83      8.77 o 
 -25  11  16       87.75       82.78      8.75 o 
 -23  11  16       49.41       22.83      8.78 o 
 -21  11  16        2.32       -4.38      7.11 o 
 -19  11  16        0.34       -1.85      6.95 o 
 -17  11  16       11.73        8.21      6.91 o 
 -15  11  16      245.94      235.25      9.63 o 
 -13  11  16      257.35      226.75     10.06 o 
 -11  11  16       63.60       64.13      8.09 o 
  -9  11  16      564.54      532.05     20.60 o 
  -7  11  16      175.45      163.65     10.82 o 
  -5  11  16        2.21       -3.01      9.97 o 
  -3  11  16        7.75       15.76      8.41 o 
  -1  11  16       32.05       21.16      8.92 o 
   1  11  16      105.22      113.70     11.82 o 
 -24  12  16        8.94       18.38      8.27 o 
 -22  12  16        6.53       -0.60      8.02 o 
 -20  12  16        0.67        5.75      7.73 o 
 -18  12  16        1.30       -4.48      7.50 o 
 -16  12  16      126.41      129.08      8.99 o 
 -14  12  16      320.29      320.23     12.47 o 
 -12  12  16      126.06      135.72      9.59 o 
 -10  12  16       44.37       56.12      9.74 o 
  -8  12  16      498.88      505.22     26.77 o 
  -6  12  16      460.66      491.62     16.18 o 
  -4  12  16       23.07       19.16     10.66 o 
  -2  12  16      104.19      106.27     10.40 o 
 -21  13  16        9.56        8.10      8.61 o 
 -19  13  16        9.84        4.60      8.33 o 
 -17  13  16        1.70        1.76      9.34 o 
 -15  13  16        0.49        6.97      8.32 o 
 -13  13  16        4.10       11.16      8.51 o 
 -11  13  16       11.03       22.71      9.66 o 
  -9  13  16        2.28        3.85      9.50 o 
  -7  13  16       13.56        8.71      9.89 o 
 -37   1  17       23.41       16.70      8.06 o 
 -35   1  17        1.75       -1.23      7.64 o 
 -33   1  17       96.50       97.03      7.66 o 
 -31   1  17      311.59      309.51     10.02 o 
 -29   1  17      248.46      243.75      7.96 o 
 -27   1  17       15.53       17.59      4.41 o 
 -25   1  17      746.91      730.20     16.99 o 
 -23   1  17      670.22      663.95     18.78 o 
 -21   1  17       64.56       55.08      4.72 o 
 -19   1  17      139.24      132.68     13.95 o 
 -17   1  17        2.69       -6.50      6.50 o 
 -15   1  17       19.71       21.96      3.80 o 
 -13   1  17      897.80      904.76     11.97 o 
 -11   1  17     1430.05     1415.26     15.31 o 
  -9   1  17      363.01      327.82      7.43 o 
  -7   1  17     1061.49     1088.67     17.82 o 
  -5   1  17     1536.83     1539.80     14.93 o 
  -3   1  17      280.13      276.02      6.89 o 
  -1   1  17       68.07       82.91      4.86 o 
   1   1  17      531.08      526.97     11.66 o 
   3   1  17      196.40      180.80      7.71 o 
   5   1  17       61.39       53.25      5.80 o 
   7   1  17        1.08       -0.45      5.13 o 
   9   1  17       29.84       25.85      5.90 o 
 -36   2  17        1.15        0.98      7.47 o 
 -34   2  17       46.30       34.72      7.44 o 
 -32   2  17      108.00      101.89      7.23 o 
 -30   2  17      121.43      131.40      6.89 o 
 -28   2  17       11.10        5.54      4.81 o 
 -26   2  17      217.28      217.19      6.55 o 
 -24   2  17     1045.22     1013.39     16.49 o 
 -22   2  17      316.91      329.33     17.54 o 
 -20   2  17        1.92        4.62      4.71 o 
 -18   2  17       62.78       67.45      5.17 o 
 -16   2  17      201.38      178.10      6.31 o 
 -14   2  17      184.02      187.19      6.74 o 
 -12   2  17     1822.16     1822.22     21.83 o 
 -10   2  17      756.75      711.36     14.34 o 
  -8   2  17     1612.59     1629.75     20.49 o 
  -6   2  17     3365.42     3369.25     32.38 o 
  -4   2  17     1297.72     1283.84     15.64 o 
  -2   2  17       50.52       48.25      4.41 o 
   0   2  17       37.41       47.46      4.76 o 
   2   2  17      320.32      339.00      9.07 o 
   4   2  17      356.47      342.65     13.11 o 
   6   2  17       45.23       49.01      5.27 o 
   8   2  17       24.51       28.88      5.80 o 
 -37   3  17        1.00       11.16      8.23 o 
 -35   3  17        0.20        1.21      7.46 o 
 -33   3  17        2.59       -1.51      6.86 o 
 -31   3  17       26.53       23.95      6.07 o 
 -29   3  17        0.45       -0.61      5.17 o 
 -27   3  17       36.16       40.08      5.00 o 
 -25   3  17       23.16       19.55      4.62 o 
 -23   3  17        3.18        2.40      4.18 o 
 -21   3  17        8.94       11.82      5.15 o 
 -19   3  17      156.37      161.61      5.56 o 
 -17   3  17       14.78       14.81      3.58 o 
 -15   3  17      138.93      128.37      4.93 o 
 -13   3  17        0.78       -1.90      3.24 o 
 -11   3  17        9.37       12.37      3.24 o 
  -9   3  17      180.93      175.15      9.42 o 
  -7   3  17      180.06      142.64     11.47 o 
  -5   3  17       68.84       73.21      4.97 o 
  -3   3  17      355.82      359.68     12.09 o 
  -1   3  17        5.03       17.04      4.90 o 
   1   3  17      188.17      201.77      8.39 o 
   3   3  17       29.94       36.37      6.90 o 
   5   3  17       25.50       30.59      7.14 o 
   7   3  17        7.22       12.28      5.27 o 
 -36   4  17       41.52       37.94      8.55 o 
 -34   4  17        0.49        1.52      6.99 o 
 -32   4  17      147.45      151.13      8.35 o 
 -30   4  17      293.91      288.78      8.80 o 
 -28   4  17        2.94       -1.38      5.16 o 
 -26   4  17      430.87      426.64     14.08 o 
 -24   4  17      282.89      265.59      8.75 o 
 -22   4  17       21.59       21.62      5.01 o 
 -20   4  17        8.71        9.75      3.33 o 
 -18   4  17        4.16        2.01      4.92 o 
 -16   4  17      596.71      598.31     10.69 o 
 -14   4  17     1316.53     1315.91     16.93 o 
 -12   4  17      267.24      240.29      6.41 o 
 -10   4  17      155.18      154.46      4.62 o 
  -8   4  17      142.66      143.15      5.78 o 
  -6   4  17      756.95      754.71     12.87 o 
  -4   4  17     1271.57     1233.20     16.26 o 
  -2   4  17      117.74      116.22      7.45 o 
   0   4  17      216.34      234.75      8.41 o 
   2   4  17      641.65      633.93     15.98 o 
   4   4  17       32.28       15.92      6.91 o 
   6   4  17        1.44        3.38      7.23 o 
   8   4  17        0.20       -3.53      5.43 o 
 -35   5  17       10.19        4.68      7.50 o 
 -33   5  17      202.17      213.05      9.45 o 
 -31   5  17      324.71      319.27     10.38 o 
 -29   5  17       11.72        6.16      5.74 o 
 -27   5  17      195.44      177.38      7.10 o 
 -25   5  17      262.94      266.02      9.17 o 
 -23   5  17       75.19       75.64      5.16 o 
 -21   5  17       61.67       62.73      4.49 o 
 -19   5  17      306.13      285.74      6.10 o 
 -17   5  17       11.98        4.91      3.72 o 
 -15   5  17      134.36      146.22      5.22 o 
 -13   5  17      232.39      223.15      5.75 o 
 -11   5  17      231.89      223.82      6.05 o 
  -9   5  17       18.91       17.16      4.52 o 
  -7   5  17      177.77      158.65      7.35 o 
  -5   5  17      673.22      672.44     12.83 o 
  -3   5  17      949.49      939.78     14.06 o 
  -1   5  17        7.55       11.99      6.22 o 
   1   5  17      629.23      643.41     13.83 o 
   3   5  17      574.90      633.43     34.94 o 
   5   5  17        8.76        0.41      7.56 o 
   7   5  17       18.63       22.71      8.49 o 
 -34   6  17       10.91       10.44      7.56 o 
 -32   6  17       16.39       12.50      7.52 o 
 -30   6  17       15.78       10.26      6.66 o 
 -28   6  17        9.33       11.17      6.21 o 
 -26   6  17       27.15       23.75      5.89 o 
 -24   6  17      170.47      148.84      6.50 o 
 -22   6  17        8.13       -0.35      4.65 o 
 -20   6  17       86.55       83.86      4.66 o 
 -18   6  17        4.89        3.31      3.67 o 
 -16   6  17      302.78      305.19      8.26 o 
 -14   6  17      547.58      559.92      9.41 o 
 -12   6  17       75.62       71.80      5.33 o 
 -10   6  17      431.17      410.57     14.01 o 
  -8   6  17       62.84       51.18      5.50 o 
  -6   6  17      369.45      349.47      9.49 o 
  -4   6  17       20.19       16.21      6.25 o 
  -2   6  17       49.06       49.06      6.74 o 
   0   6  17       53.45       47.51      7.39 o 
   2   6  17       77.75       73.50      8.15 o 
   4   6  17       16.46       26.05      7.92 o 
   6   6  17        8.69       19.10      8.28 o 
 -33   7  17       28.45       34.65      7.93 o 
 -31   7  17      102.06      106.46      8.41 o 
 -29   7  17       84.20       80.14      7.63 o 
 -27   7  17        0.75       -6.23      6.23 o 
 -25   7  17      222.63      215.01      7.91 o 
 -23   7  17      470.54      470.93     10.08 o 
 -21   7  17       76.70       62.18      5.30 o 
 -19   7  17       36.49       32.97      4.58 o 
 -17   7  17      234.91      219.07      8.77 o 
 -15   7  17      354.90      331.36     10.22 o 
 -13   7  17      469.24      451.03      8.73 o 
 -11   7  17      393.28      399.89     10.03 o 
  -9   7  17        6.51        2.45      5.14 o 
  -7   7  17      657.27      649.26     12.80 o 
  -5   7  17      978.12      971.22     18.10 o 
  -3   7  17       89.65       90.79      9.42 o 
  -1   7  17       45.51       44.94      7.86 o 
   1   7  17       65.25       68.83      8.02 o 
   3   7  17       79.37       63.05      8.41 o 
   5   7  17       73.03       66.04      9.03 o 
 -32   8  17       17.10        9.11      8.64 o 
 -30   8  17        1.12        1.33      7.32 o 
 -28   8  17        3.13       -1.33      6.84 o 
 -26   8  17       57.23       49.54      7.14 o 
 -24   8  17       64.80       66.72      7.00 o 
 -22   8  17       21.76       21.01      6.06 o 
 -20   8  17        0.18       -2.44      5.44 o 
 -18   8  17       18.29       12.53      5.08 o 
 -16   8  17        1.64       -0.33      4.45 o 
 -14   8  17       79.56       80.68      5.45 o 
 -12   8  17      308.47      291.98      7.55 o 
 -10   8  17      209.01      191.37      8.60 o 
  -8   8  17       59.16       64.14      7.33 o 
  -6   8  17      553.08      530.59     17.50 o 
  -4   8  17      164.04      175.41     17.24 o 
  -2   8  17        6.44        3.68      7.46 o 
   0   8  17       51.58       43.13      8.49 o 
   2   8  17       63.43       59.70      8.56 o 
   4   8  17       40.52       47.96      8.81 o 
 -31   9  17        7.91        6.15      8.07 o 
 -29   9  17        4.41       -4.80      7.47 o 
 -27   9  17        0.41       -7.10      7.10 o 
 -25   9  17        0.29       -6.65      6.65 o 
 -23   9  17        3.86       12.67      6.55 o 
 -21   9  17        5.83        5.15      6.22 o 
 -19   9  17        1.06        4.26      5.97 o 
 -17   9  17       16.51       18.34      5.72 o 
 -15   9  17       53.55       41.40      5.95 o 
 -13   9  17      158.00      148.04      6.72 o 
 -11   9  17       23.35       24.28      7.82 o 
  -9   9  17       39.67       47.33      7.55 o 
  -7   9  17       57.24       60.05      8.59 o 
  -5   9  17        1.01        1.73      8.09 o 
  -3   9  17        4.35        4.63     10.40 o 
  -1   9  17       10.61       10.29      8.09 o 
   1   9  17        9.83        5.59      7.79 o 
   3   9  17       33.72       26.70      8.44 o 
 -28  10  17        4.04        4.62      7.91 o 
 -26  10  17      105.99      107.96      8.83 o 
 -24  10  17      207.11      201.51      9.54 o 
 -22  10  17       52.69       62.22      7.58 o 
 -20  10  17        0.98        3.64      6.52 o 
 -18  10  17        2.35        9.21      6.56 o 
 -16  10  17       14.75       20.87      6.50 o 
 -14  10  17       39.56       34.88      6.13 o 
 -12  10  17      102.71      107.59      8.03 o 
 -10  10  17       55.45       53.93      8.56 o 
  -8  10  17      241.57      216.19     11.01 o 
  -6  10  17      541.59      515.46     16.71 o 
  -4  10  17      163.01      157.35     12.00 o 
  -2  10  17       23.19       13.95      8.46 o 
   0  10  17       52.54       61.33      9.54 o 
 -27  11  17        4.78       11.42      8.15 o 
 -25  11  17       40.53       39.65      8.35 o 
 -23  11  17       38.13       47.56      8.39 o 
 -21  11  17        6.80        2.54      7.37 o 
 -19  11  17       56.02       52.87      7.70 o 
 -17  11  17        0.47       -0.55      6.95 o 
 -15  11  17        1.13       -8.10      8.10 o 
 -13  11  17      122.48      102.35      8.64 o 
 -11  11  17      177.19      172.19     10.69 o 
  -9  11  17       24.02       27.87      8.92 o 
  -7  11  17       21.58       12.57      8.94 o 
  -5  11  17       84.44       78.01     11.42 o 
  -3  11  17        1.19       13.30      8.74 o 
  -1  11  17        6.39       21.07      9.35 o 
 -24  12  17        8.02       -2.69     23.60 o 
 -22  12  17        2.29       -3.93      7.92 o 
 -20  12  17        5.95        8.22      7.91 o 
 -18  12  17        0.20        0.84      7.67 o 
 -16  12  17       41.26       53.65      9.65 o 
 -14  12  17       60.42       67.91      8.82 o 
 -12  12  17        3.25        8.24      8.95 o 
 -10  12  17        9.06        4.44      9.12 o 
  -8  12  17       35.62       48.77      9.87 o 
  -6  12  17        2.20        9.20      9.66 o 
 -17  13  17       10.62        8.05      9.73 o 
 -15  13  17       48.62       59.43      9.25 o 
 -13  13  17       49.27       47.79     10.06 o 
 -11  13  17        7.77       16.68      9.76 o 
 -36   0  18       41.55       49.11     11.06 o 
 -34   0  18        0.82        3.17      9.38 o 
 -32   0  18       44.20       45.66      9.38 o 
 -30   0  18      311.18      309.29     13.46 o 
 -28   0  18      354.91      375.27     13.14 o 
 -26   0  18        0.85        7.45      9.94 o 
 -24   0  18     1162.18     1177.98     32.86 o 
 -22   0  18     1252.87     1131.41     29.06 o 
 -20   0  18       47.84       49.77     14.43 o 
 -18   0  18       73.68       64.71     14.54 o 
 -16   0  18       61.92       66.80     10.53 o 
 -14   0  18      136.40      140.38      5.57 o 
 -12   0  18     2223.62     2299.73     30.42 o 
 -10   0  18     1308.55     1219.14     29.38 o 
  -8   0  18       49.30       53.63      4.97 o 
  -6   0  18      387.87      405.29      9.84 o 
  -4   0  18      670.71      657.80     12.73 o 
  -2   0  18       61.70       47.93      6.53 o 
   0   0  18       21.97       15.52      7.69 o 
   2   0  18       62.20       73.24     11.51 o 
   4   0  18      660.25      664.83     30.65 o 
   6   0  18      197.12      174.64     13.23 o 
 -37   1  18        3.41       -7.41      7.41 o 
 -35   1  18        3.61        1.60      7.05 o 
 -33   1  18        0.10        7.73      6.50 o 
 -31   1  18       24.88       24.07      6.10 o 
 -29   1  18      189.00      184.19      7.36 o 
 -27   1  18       54.27       64.72      7.08 o 
 -25   1  18       98.81      102.97      9.63 o 
 -23   1  18      312.59      319.48     16.40 o 
 -21   1  18       46.12       54.61      6.80 o 
 -19   1  18       95.97       81.74     11.25 o 
 -17   1  18        8.29        6.01      9.30 o 
 -15   1  18      111.49       91.39      5.96 o 
 -13   1  18       72.75       75.51      4.81 o 
 -11   1  18      240.39      239.68      6.78 o 
  -9   1  18       29.58       24.00      3.52 o 
  -7   1  18      262.07      285.92      6.05 o 
  -5   1  18      245.51      236.36      5.92 o 
  -3   1  18      129.02      136.95      5.29 o 
  -1   1  18      204.19      193.05      7.01 o 
   1   1  18        0.20        0.06      5.48 o 
   3   1  18       29.33       33.39      7.13 o 
   5   1  18       80.98       87.60      8.22 o 
   7   1  18       47.98       46.93      8.28 o 
 -36   2  18        4.67        2.56      7.40 o 
 -34   2  18        1.43        4.52      6.84 o 
 -32   2  18       75.71       76.07      7.18 o 
 -30   2  18      203.96      186.36      7.37 o 
 -28   2  18       15.01       13.18      4.87 o 
 -26   2  18       17.28        9.79      4.77 o 
 -24   2  18        0.57       -5.53      5.53 o 
 -22   2  18       34.39       36.48      5.47 o 
 -20   2  18      266.75      264.08     10.86 o 
 -18   2  18      166.80      150.48      5.75 o 
 -16   2  18       19.30       25.36      4.02 o 
 -14   2  18       61.84       59.52      3.99 o 
 -12   2  18       22.77       23.44      4.21 o 
 -10   2  18       59.44       68.08      4.16 o 
  -8   2  18       80.88       79.75      5.12 o 
  -6   2  18       43.85       49.01      4.08 o 
  -4   2  18      638.68      653.24     10.68 o 
  -2   2  18      385.34      377.11     12.49 o 
   0   2  18        3.58        1.32      5.32 o 
   2   2  18      200.45      206.45     12.90 o 
   4   2  18        6.51        2.92      6.99 o 
   6   2  18       13.17       10.60      7.68 o 
 -35   3  18       58.87       58.28      7.93 o 
 -33   3  18        0.69       -2.71      6.53 o 
 -31   3  18      160.40      152.10      7.44 o 
 -29   3  18      275.37      278.41      8.13 o 
 -27   3  18       58.67       62.95      5.05 o 
 -25   3  18      185.01      186.29      6.75 o 
 -23   3  18     1040.00     1056.20     19.64 o 
 -21   3  18      983.84      916.72     21.38 o 
 -19   3  18        5.65        1.83      4.38 o 
 -17   3  18      540.38      511.80      9.41 o 
 -15   3  18      659.21      659.07     10.91 o 
 -13   3  18      497.65      482.98      9.43 o 
 -11   3  18      136.89      146.60      6.19 o 
  -9   3  18      139.62      139.74      8.46 o 
  -7   3  18       42.63       36.48      5.05 o 
  -5   3  18      454.48      470.65      9.44 o 
  -3   3  18     1400.66     1384.73     19.16 o 
  -1   3  18      343.99      332.16      9.24 o 
   1   3  18       22.93       23.90      6.65 o 
   3   3  18      237.07      227.73      9.30 o 
   5   3  18      322.38      303.07     10.76 o 
   7   3  18       60.16       55.82      8.42 o 
 -36   4  18        1.46        5.69      7.66 o 
 -34   4  18        6.51        9.58      7.17 o 
 -32   4  18       16.04       14.91      6.57 o 
 -30   4  18       35.06       30.49      6.22 o 
 -28   4  18       19.33       26.04      5.35 o 
 -26   4  18        0.51        3.06      4.56 o 
 -24   4  18       46.75       50.62      4.43 o 
 -22   4  18       68.76       69.40      5.27 o 
 -20   4  18       36.91       34.98      4.81 o 
 -18   4  18        6.36       -2.59      4.36 o 
 -16   4  18       24.40       23.49      4.45 o 
 -14   4  18       59.65       62.18      3.72 o 
 -12   4  18       46.51       47.37      4.31 o 
 -10   4  18       77.23       66.45      4.82 o 
  -8   4  18        3.75        1.98      4.45 o 
  -6   4  18       33.47       29.58      5.62 o 
  -4   4  18      202.10      199.59      7.83 o 
  -2   4  18      131.55      123.62      7.24 o 
   0   4  18       71.92       85.86      7.64 o 
   2   4  18      140.40      140.77      8.87 o 
   4   4  18       44.95       41.42      7.72 o 
   6   4  18        3.55       -1.58      7.54 o 
 -35   5  18        8.30       11.46     10.52 o 
 -33   5  18        0.37        5.17      6.81 o 
 -31   5  18       51.06       52.08      7.25 o 
 -29   5  18       81.70       79.27      6.81 o 
 -27   5  18       33.29       26.93      5.42 o 
 -25   5  18        6.27        3.96      4.79 o 
 -23   5  18      183.65      175.69      6.18 o 
 -21   5  18      223.94      214.82      6.76 o 
 -19   5  18       64.15       74.37      4.72 o 
 -17   5  18        8.76       10.35      3.93 o 
 -15   5  18      150.36      158.42      5.57 o 
 -13   5  18      260.77      245.35      6.09 o 
 -11   5  18      318.16      296.41      7.77 o 
  -9   5  18      123.89      124.55      9.57 o 
  -7   5  18        1.16        4.71      5.00 o 
  -5   5  18      216.00      224.66      8.17 o 
  -3   5  18      462.53      470.07     14.03 o 
  -1   5  18        0.82       -2.75      6.48 o 
   1   5  18       34.06       35.23      7.53 o 
   3   5  18       15.99       11.64      7.88 o 
   5   5  18       75.94       69.17      8.84 o 
 -34   6  18        1.34       -5.77      7.24 o 
 -32   6  18       48.21       52.16      7.49 o 
 -30   6  18      263.96      264.25      9.51 o 
 -28   6  18      222.80      193.60      8.19 o 
 -26   6  18        0.74       -1.16      5.39 o 
 -24   6  18      121.79      125.36      9.17 o 
 -22   6  18      494.82      518.91     10.26 o 
 -20   6  18      379.58      399.74      8.21 o 
 -18   6  18        6.53        2.25      3.84 o 
 -16   6  18       30.50       40.20      4.19 o 
 -14   6  18        5.20        4.96      3.61 o 
 -12   6  18        8.07        4.92      4.04 o 
 -10   6  18      208.07      185.12      6.97 o 
  -8   6  18      199.92      188.58      7.39 o 
  -6   6  18      162.96      150.07      9.17 o 
  -4   6  18      707.46      683.00     13.46 o 
  -2   6  18      518.88      509.85     13.82 o 
   0   6  18        6.12       10.96      7.26 o 
   2   6  18      228.17      239.51     10.30 o 
   4   6  18       54.25       43.39      8.58 o 
 -33   7  18        0.06        3.36      7.43 o 
 -31   7  18        7.82        3.97      7.22 o 
 -29   7  18        1.01       -1.84      6.58 o 
 -27   7  18       19.09        6.24      8.39 o 
 -25   7  18      104.63      108.19      7.12 o 
 -23   7  18      155.41      141.67      7.10 o 
 -21   7  18       17.33       18.81      6.94 o 
 -19   7  18       34.34       24.32      5.04 o 
 -17   7  18      404.36      390.54      8.25 o 
 -15   7  18      426.99      424.22      8.46 o 
 -13   7  18        3.49        1.60      4.05 o 
 -11   7  18        0.17        3.12      5.67 o 
  -9   7  18       86.36       79.50      7.06 o 
  -7   7  18      111.79      113.10      7.89 o 
  -5   7  18       92.81       73.00     10.27 o 
  -3   7  18      285.03      274.75     10.66 o 
  -1   7  18       10.07       -0.32      7.42 o 
   1   7  18        5.19        4.31      7.66 o 
   3   7  18       41.03       42.68     10.97 o 
 -32   8  18        3.48       -2.51      7.51 o 
 -30   8  18       45.96       47.75      8.13 o 
 -28   8  18      167.10      158.72      8.63 o 
 -26   8  18        0.64       -6.44      6.44 o 
 -24   8  18      363.11      366.51     10.63 o 
 -22   8  18      416.02      403.28     10.67 o 
 -20   8  18        3.20       -5.57      5.57 o 
 -18   8  18      172.56      163.01      6.95 o 
 -16   8  18       48.88       49.74      5.67 o 
 -14   8  18       27.98       22.99      5.03 o 
 -12   8  18      263.96      240.85      9.24 o 
 -10   8  18      321.55      307.43     14.62 o 
  -8   8  18       41.39       47.67      8.75 o 
  -6   8  18       10.40       16.40      8.42 o 
  -4   8  18      113.44      122.33     10.58 o 
  -2   8  18      184.04      197.89     10.32 o 
   0   8  18       66.20       54.43      8.78 o 
   2   8  18        3.32        0.61      8.17 o 
 -29   9  18      162.43      172.22      9.49 o 
 -27   9  18       66.21       72.43      8.13 o 
 -25   9  18       28.54       25.90      7.53 o 
 -23   9  18      296.38      293.26      9.81 o 
 -21   9  18       87.45       88.26      9.59 o 
 -19   9  18        2.37       -0.48      8.07 o 
 -17   9  18        0.36       -0.02      5.91 o 
 -15   9  18        9.98       13.65      6.07 o 
 -13   9  18       30.32       25.65      7.43 o 
 -11   9  18      292.66      263.37     12.69 o 
  -9   9  18       78.17       98.10      9.01 o 
  -7   9  18       42.44       49.44      8.53 o 
  -5   9  18      291.15      275.69     12.89 o 
  -3   9  18      268.14      256.56     11.46 o 
  -1   9  18       70.65       76.89      9.39 o 
   1   9  18        2.91        6.16     22.46 o 
 -28  10  18        5.27        9.50      7.89 o 
 -26  10  18        0.28        7.06      7.87 o 
 -24  10  18       38.80       30.95      7.57 o 
 -22  10  18       18.51        9.29      7.27 o 
 -20  10  18        7.00        5.69      6.84 o 
 -18  10  18       20.88       21.08      6.82 o 
 -16  10  18       10.31        8.64      6.59 o 
 -14  10  18        5.40       10.29      6.93 o 
 -12  10  18       18.22       17.79      8.01 o 
 -10  10  18        1.70        0.00      8.13 o 
  -8  10  18       12.32        7.62      8.53 o 
  -6  10  18        4.89       17.01      9.51 o 
  -4  10  18       42.91       44.62      8.87 o 
  -2  10  18       40.96       53.02      9.31 o 
 -25  11  18        4.58        9.50      7.83 o 
 -23  11  18       61.99       55.30      8.90 o 
 -21  11  18      177.48      156.05      9.25 o 
 -19  11  18       46.10       42.43      7.67 o 
 -17  11  18        0.38       -6.97      6.97 o 
 -15  11  18        1.56        5.26      7.40 o 
 -13  11  18        5.68        4.37      8.49 o 
 -11  11  18        2.82       -4.59      8.45 o 
  -9  11  18       21.56       24.39      8.99 o 
  -7  11  18       75.60       75.53     10.13 o 
  -5  11  18       13.42       14.27      8.93 o 
 -22  12  18       64.02       74.59     26.71 o 
 -20  12  18       16.31       16.94      8.16 o 
 -18  12  18        1.16        1.74      8.96 o 
 -16  12  18       61.89       72.07      8.98 o 
 -14  12  18       88.76       84.34     10.07 o 
 -12  12  18       59.19       62.10      9.94 o 
 -10  12  18       64.36       59.10     10.34 o 
  -8  12  18       19.14       29.62     10.15 o 
 -37   1  19        1.72       -2.52      7.22 o 
 -35   1  19        9.54        4.22      6.79 o 
 -33   1  19       32.15       36.83      6.88 o 
 -31   1  19       13.78       10.79      7.55 o 
 -29   1  19      140.86      173.55      6.82 o 
 -27   1  19      864.69      867.11     20.68 o 
 -25   1  19      255.26      231.78     10.24 o 
 -23   1  19      127.49      141.95      6.98 o 
 -21   1  19      695.20      731.57     35.66 o 
 -19   1  19      474.31      481.30     20.67 o 
 -17   1  19       22.34       28.64     10.79 o 
 -15   1  19      222.07      212.84      5.84 o 
 -13   1  19      224.12      238.01      6.01 o 
 -11   1  19       30.99       34.27      4.18 o 
  -9   1  19        9.03        8.33      3.61 o 
  -7   1  19       50.07       48.76      3.99 o 
  -5   1  19       11.28        4.28      4.53 o 
  -3   1  19       49.84       48.39      5.44 o 
  -1   1  19      403.34      393.74      9.92 o 
   1   1  19      145.04      142.65      8.11 o 
   3   1  19       10.16       20.75      7.45 o 
   5   1  19      176.78      190.50      9.65 o 
 -36   2  19        2.31       -2.47      6.99 o 
 -34   2  19        4.00        0.07      6.57 o 
 -32   2  19        1.04        1.17      6.14 o 
 -30   2  19       33.88       33.98      5.57 o 
 -28   2  19       75.04       77.59      5.44 o 
 -26   2  19       18.52        6.32      7.03 o 
 -24   2  19       91.81       92.18      6.85 o 
 -22   2  19      523.64      515.12     23.72 o 
 -20   2  19      278.09      268.13     14.41 o 
 -18   2  19       45.42       51.33      4.46 o 
 -16   2  19        1.25        1.65      3.29 o 
 -14   2  19      111.35      114.83      5.09 o 
 -12   2  19      626.07      628.13     11.30 o 
 -10   2  19      517.78      522.04      8.79 o 
  -8   2  19       55.56       58.00      4.72 o 
  -6   2  19        8.73       14.58      4.17 o 
  -4   2  19       72.31       86.32      5.92 o 
  -2   2  19      277.97      293.62      8.70 o 
   0   2  19      196.94      193.45      8.51 o 
   2   2  19        4.33        7.67      6.97 o 
   4   2  19      219.65      238.31     10.15 o 
 -35   3  19        0.03        1.25      6.97 o 
 -33   3  19       10.99       10.81      6.58 o 
 -31   3  19        7.10        0.93      5.97 o 
 -29   3  19       33.34       30.93      5.48 o 
 -27   3  19       48.63       39.29      4.85 o 
 -25   3  19       20.64       23.72      4.76 o 
 -23   3  19        1.71       -5.86      5.86 o 
 -21   3  19      304.04      290.40     10.38 o 
 -19   3  19      209.43      200.51      6.92 o 
 -17   3  19       18.46       18.88      4.05 o 
 -15   3  19       99.80      106.45      5.31 o 
 -13   3  19       19.19        8.88      4.47 o 
 -11   3  19       22.43       21.09      4.18 o 
  -9   3  19      189.38      192.79      8.91 o 
  -7   3  19      127.24      133.51      5.77 o 
  -5   3  19        3.65        6.91      5.44 o 
  -3   3  19      108.04       95.33      6.84 o 
  -1   3  19        0.41       -1.42      6.44 o 
   1   3  19       28.63       19.44      6.91 o 
   3   3  19       14.04       12.85      7.31 o 
   5   3  19       13.88       29.87      7.99 o 
 -34   4  19       16.64       19.29      7.16 o 
 -32   4  19        0.74       -4.41      6.02 o 
 -30   4  19       24.32       22.37      5.93 o 
 -28   4  19      245.09      249.52      9.96 o 
 -26   4  19      397.99      407.41      9.52 o 
 -24   4  19       31.88       35.00      5.40 o 
 -22   4  19      243.88      262.51     10.61 o 
 -20   4  19      735.02      791.97     13.18 o 
 -18   4  19      173.82      159.53      6.35 o 
 -16   4  19      275.49      308.80     27.37 o 
 -14   4  19      207.07      195.74      7.25 o 
 -12   4  19       51.20       51.81      3.95 o 
 -10   4  19       10.19       16.08      4.55 o 
  -8   4  19      423.36      433.46     10.10 o 
  -6   4  19       41.46       38.29      5.69 o 
  -4   4  19      358.81      367.34     10.36 o 
  -2   4  19      609.45      619.59     13.08 o 
   0   4  19      271.70      285.25     10.35 o 
   2   4  19        9.60        9.70      7.52 o 
   4   4  19        8.31       10.63      8.17 o 
 -35   5  19       18.77       29.42      7.37 o 
 -33   5  19        2.06        8.40      6.68 o 
 -31   5  19       11.64        4.42      6.18 o 
 -29   5  19       28.19       35.90      6.18 o 
 -27   5  19       47.70       49.65      5.68 o 
 -25   5  19      104.85       99.35      5.73 o 
 -23   5  19       17.16       14.32      4.61 o 
 -21   5  19      676.97      686.34     17.40 o 
 -19   5  19      417.40      423.60     11.02 o 
 -17   5  19       16.14       16.93      4.27 o 
 -15   5  19      151.03      147.18      4.55 o 
 -13   5  19       15.71       15.09      3.88 o 
 -11   5  19       12.12       15.76      4.71 o 
  -9   5  19      144.06      153.16      7.48 o 
  -7   5  19      149.65      135.78      8.21 o 
  -5   5  19       21.77       22.90      8.57 o 
  -3   5  19       76.52       86.00      7.80 o 
  -1   5  19        2.72        7.39      6.94 o 
   1   5  19       12.95       18.07      7.71 o 
   3   5  19       44.29       40.47      8.46 o 
 -34   6  19        4.43        3.24      7.16 o 
 -32   6  19        8.85        6.96      6.81 o 
 -30   6  19        0.08        3.61      6.49 o 
 -28   6  19       27.73       30.21      6.35 o 
 -26   6  19       51.19       47.56      6.12 o 
 -24   6  19       22.12       18.18      5.39 o 
 -22   6  19       18.52       15.94      5.09 o 
 -20   6  19       64.86       68.88      5.18 o 
 -18   6  19       44.65       39.52      4.32 o 
 -16   6  19       75.53       73.44      4.72 o 
 -14   6  19        0.95       -3.88      4.36 o 
 -12   6  19      160.36      147.04     10.52 o 
 -10   6  19       98.15       93.31     10.49 o 
  -8   6  19        0.44       -0.10      5.99 o 
  -6   6  19        6.32       12.38      7.55 o 
  -4   6  19       31.97       31.29      7.07 o 
  -2   6  19       20.02       21.98      7.14 o 
   0   6  19       42.75       56.19      8.13 o 
   2   6  19        0.42       11.99      8.06 o 
 -33   7  19       14.43        1.54      7.36 o 
 -31   7  19        3.80       -0.59      6.92 o 
 -29   7  19      187.78      199.65      8.90 o 
 -27   7  19      357.75      373.35     10.62 o 
 -25   7  19       11.70       13.13      6.04 o 
 -23   7  19      352.57      355.04      9.82 o 
 -21   7  19      294.87      284.32     14.56 o 
 -19   7  19      168.48      178.32      6.74 o 
 -17   7  19       67.49       69.87      5.64 o 
 -15   7  19       41.52       52.72      5.07 o 
 -13   7  19      119.45      116.57      7.70 o 
 -11   7  19      168.86      165.62      8.14 o 
  -9   7  19      101.66       90.18      7.87 o 
  -7   7  19       32.33       31.89      8.21 o 
  -5   7  19       14.30       15.60      7.10 o 
  -3   7  19      177.16      180.40     12.01 o 
  -1   7  19      192.89      197.90      9.89 o 
   1   7  19      161.12      165.43      9.99 o 
 -30   8  19        7.75       14.87      7.37 o 
 -28   8  19       41.72       36.14      7.32 o 
 -26   8  19       16.77       14.65      6.84 o 
 -24   8  19        0.41       10.55      6.23 o 
 -22   8  19       38.58       56.59      6.70 o 
 -20   8  19       57.75       62.18      6.48 o 
 -18   8  19        4.62        1.34      6.06 o 
 -16   8  19        0.15        3.51      5.10 o 
 -14   8  19        4.26        6.54      9.33 o 
 -12   8  19       73.10       86.79      7.99 o 
 -10   8  19      106.36      107.21      8.62 o 
  -8   8  19       42.25       23.82      7.73 o 
  -6   8  19       33.16       43.84      9.17 o 
  -4   8  19       24.73       26.16      8.02 o 
  -2   8  19       32.20       24.54      8.39 o 
   0   8  19       43.33       39.49      8.47 o 
 -29   9  19        2.54        7.98      7.55 o 
 -27   9  19       15.39        7.10      7.23 o 
 -25   9  19       13.16        7.67      7.08 o 
 -23   9  19        4.71       -6.44      6.44 o 
 -21   9  19        1.29       -5.44      6.46 o 
 -19   9  19       25.92       28.72      6.59 o 
 -17   9  19       30.50       29.70      6.59 o 
 -15   9  19        0.00        5.77      6.34 o 
 -13   9  19       41.68       36.76      7.77 o 
 -11   9  19       38.85       42.45      8.13 o 
  -9   9  19       73.77       55.57      8.63 o 
  -7   9  19       26.62       12.75      8.91 o 
  -5   9  19       29.08       47.78      8.32 o 
  -3   9  19       61.11       54.41      8.97 o 
 -26  10  19      103.88      116.59      8.79 o 
 -24  10  19        6.52        4.33      8.58 o 
 -22  10  19      244.41      252.96      9.96 o 
 -20  10  19      312.40      296.62     10.20 o 
 -18  10  19       99.92      102.11      8.31 o 
 -16  10  19        0.39        1.28      6.92 o 
 -14  10  19       93.68       87.08      8.89 o 
 -12  10  19      145.77      135.95      9.85 o 
 -10  10  19       46.09       45.24      8.98 o 
  -8  10  19       10.96        6.93      8.61 o 
  -6  10  19       20.51       15.28      9.99 o 
  -4  10  19        1.51       -8.37      8.37 o 
 -23  11  19       10.50       10.60      7.76 o 
 -21  11  19        7.73        1.62      7.44 o 
 -19  11  19        9.26       14.96      7.48 o 
 -17  11  19        4.69        1.77      7.55 o 
 -15  11  19        1.02        2.76      8.43 o 
 -13  11  19        1.93       -8.31      8.31 o 
 -11  11  19        3.26        6.05      8.72 o 
  -9  11  19        6.19        4.21      9.08 o 
 -36   0  20        7.28        6.93     11.60 o 
 -34   0  20       46.92       46.48     11.14 o 
 -32   0  20       77.84       73.22     13.48 o 
 -30   0  20       74.87       56.82      7.93 o 
 -28   0  20      548.03      524.62     23.54 o 
 -26   0  20      474.19      503.70     20.78 o 
 -24   0  20      248.66      223.56     13.36 o 
 -16   0  20      142.32      133.55      9.05 o 
 -14   0  20        6.66        6.16      4.75 o 
 -12   0  20       49.48       52.36      8.42 o 
 -10   0  20      110.80      108.10      8.33 o 
  -8   0  20       19.68       17.87      8.01 o 
  -6   0  20       86.50       89.36      7.64 o 
  -4   0  20       57.88       59.09      7.94 o 
  -2   0  20       93.20      114.10     10.28 o 
   0   0  20      458.48      497.73     17.10 o 
   2   0  20      107.56       97.40     14.41 o 
 -35   1  20        0.46       -1.72      6.59 o 
 -33   1  20       16.91       16.16      6.35 o 
 -31   1  20       70.69       74.00      6.24 o 
 -29   1  20       45.18       35.23      6.23 o 
 -27   1  20       13.54       18.69      7.35 o 
 -25   1  20       14.68       17.11      6.15 o 
 -23   1  20        4.34        5.38      7.01 o 
 -21   1  20        0.20       -5.27     15.69 o 
 -19   1  20      155.95      171.94     21.50 o 
 -17   1  20      565.50      571.57     24.79 o 
 -15   1  20      254.88      229.31      5.61 o 
 -13   1  20      218.21      241.79      7.37 o 
 -11   1  20      404.72      401.10      7.75 o 
  -9   1  20        3.01        0.48      3.55 o 
  -7   1  20        0.48        6.38      4.52 o 
  -5   1  20      115.30      130.47      6.17 o 
  -3   1  20       20.84       22.99      5.70 o 
  -1   1  20       43.94       42.58      6.84 o 
   1   1  20       32.13       31.86      7.29 o 
   3   1  20        5.20        3.04      7.55 o 
 -36   2  20        8.14        7.93      7.03 o 
 -34   2  20        5.67       -1.54      6.48 o 
 -32   2  20        8.02        5.38      5.94 o 
 -30   2  20       44.14       45.75      5.64 o 
 -28   2  20        6.70        3.81      5.41 o 
 -26   2  20      125.78      124.48      8.09 o 
 -24   2  20      178.06      178.68      8.35 o 
 -22   2  20        6.00       -1.73      6.43 o 
 -20   2  20      282.05      309.05     16.12 o 
 -18   2  20      217.23      198.11      7.20 o 
 -16   2  20       52.63       49.88      4.31 o 
 -14   2  20       59.65       56.98      4.21 o 
 -12   2  20       10.19       12.01      3.65 o 
 -10   2  20      122.92      126.54      5.37 o 
  -8   2  20      113.55      121.55      6.09 o 
  -6   2  20      110.98      110.52      6.55 o 
  -4   2  20       28.94       34.96      6.33 o 
  -2   2  20       72.53       64.59      6.86 o 
   0   2  20        3.18       -3.12      6.61 o 
   2   2  20        1.11        5.17      7.33 o 
 -35   3  20        3.03        5.97      6.98 o 
 -33   3  20       16.14       17.46      6.60 o 
 -31   3  20       35.70       34.66      6.16 o 
 -29   3  20        0.78        1.11      4.94 o 
 -27   3  20      175.81      166.97      7.01 o 
 -25   3  20      481.12      531.41     14.35 o 
 -23   3  20      197.45      183.52      8.32 o 
 -21   3  20      243.31      251.63      9.24 o 
 -19   3  20     1119.29     1112.43     15.56 o 
 -17   3  20      256.38      262.72      9.64 o 
 -15   3  20       59.50       46.68      4.90 o 
 -13   3  20      111.77      115.86      5.27 o 
 -11   3  20       54.85       61.16      5.40 o 
  -9   3  20      277.20      300.66     10.52 o 
  -7   3  20      176.24      149.46      6.85 o 
  -5   3  20       15.67       14.37      5.90 o 
  -3   3  20        5.67       15.00      6.51 o 
  -1   3  20      144.07      143.84      8.65 o 
   1   3  20      151.35      148.07      9.14 o 
 -34   4  20        2.08        3.94      6.88 o 
 -32   4  20        0.03       -3.05      6.33 o 
 -30   4  20        0.59       -5.47      5.47 o 
 -28   4  20        9.21       11.81      5.21 o 
 -26   4  20       73.04       79.45      6.34 o 
 -24   4  20       88.00       75.76      6.06 o 
 -22   4  20        5.07        0.98      6.00 o 
 -20   4  20       39.51       46.71      5.36 o 
 -18   4  20       77.28       90.05      5.77 o 
 -16   4  20       20.72       18.94      4.01 o 
 -14   4  20        0.08       -0.82      4.03 o 
 -12   4  20        0.64       -2.59      4.94 o 
 -10   4  20       12.55        1.78      7.02 o 
  -8   4  20        1.55        1.46      6.25 o 
  -6   4  20       32.75       34.84      6.32 o 
  -4   4  20       16.14       13.32      6.65 o 
  -2   4  20       17.53       20.22      7.01 o 
   0   4  20       13.37       12.37      7.52 o 
   2   4  20        7.50        1.72      7.89 o 
 -33   5  20        3.48        1.56      6.57 o 
 -31   5  20        0.24       -5.39      6.07 o 
 -29   5  20       28.84       17.54      5.80 o 
 -27   5  20      141.08      131.10      6.67 o 
 -25   5  20      183.32      199.25      7.18 o 
 -23   5  20       24.48       22.32      5.89 o 
 -21   5  20       73.25       79.10      5.90 o 
 -19   5  20      220.36      233.45      7.64 o 
 -17   5  20       66.77       63.76      4.93 o 
 -15   5  20        1.79       -1.68      4.11 o 
 -13   5  20        5.98        6.37      5.20 o 
 -11   5  20       51.28       59.88      6.28 o 
  -9   5  20       97.00       91.73      7.51 o 
  -7   5  20        8.83        7.80      5.99 o 
  -5   5  20        0.43       -3.79      6.46 o 
  -3   5  20       33.73       35.61      7.12 o 
  -1   5  20       87.02      101.18      8.44 o 
   1   5  20       62.45       57.30      8.62 o 
 -32   6  20       17.86       16.90      7.19 o 
 -30   6  20       34.83       27.69      6.59 o 
 -28   6  20        1.19        0.58      5.85 o 
 -26   6  20      184.69      215.93      9.14 o 
 -24   6  20      294.50      332.13      9.83 o 
 -22   6  20        1.33       -0.51      4.95 o 
 -20   6  20      479.44      515.64     15.80 o 
 -18   6  20      489.47      493.14     12.37 o 
 -16   6  20      130.41      127.46      5.87 o 
 -14   6  20        0.28       -2.41      4.74 o 
 -12   6  20       73.58       90.00      6.92 o 
 -10   6  20       63.46       64.40      7.38 o 
  -8   6  20       75.29       76.85      9.75 o 
  -6   6  20       69.16       65.89      7.42 o 
  -4   6  20       26.04       16.33      8.24 o 
  -2   6  20        8.42        8.25      7.36 o 
   0   6  20       42.74       48.21      8.38 o 
 -31   7  20        5.04        2.58      6.87 o 
 -29   7  20        0.46        2.74      6.62 o 
 -27   7  20        0.71       -2.89      6.21 o 
 -25   7  20       51.22       63.61      6.62 o 
 -23   7  20       35.30       36.01      6.04 o 
 -21   7  20       20.39       17.94      5.74 o 
 -19   7  20       54.21       56.29      5.99 o 
 -17   7  20        0.43        1.27      4.85 o 
 -15   7  20       62.33       58.44      6.00 o 
 -13   7  20        2.44        4.26      6.40 o 
 -11   7  20        5.06        4.84      6.79 o 
  -9   7  20       54.14       58.93      7.88 o 
  -7   7  20        0.36        5.33      8.88 o 
  -5   7  20       27.38       24.28      7.51 o 
  -3   7  20        0.91        6.58      7.35 o 
  -1   7  20        0.09        3.92      7.86 o 
 -30   8  20        6.02        5.42      7.05 o 
 -28   8  20       42.92       37.38      7.22 o 
 -26   8  20       46.36       51.32      7.11 o 
 -24   8  20       75.67       77.46      7.23 o 
 -22   8  20       19.48        5.88      6.10 o 
 -20   8  20       87.78       88.53      6.91 o 
 -18   8  20      277.47      273.19      9.16 o 
 -16   8  20       76.09       78.23      6.74 o 
 -14   8  20       90.33       91.56      8.11 o 
 -12   8  20      294.68      285.79     10.92 o 
 -10   8  20      118.58      107.09      8.96 o 
  -8   8  20        2.02        4.67      8.52 o 
  -6   8  20        3.05        0.78      7.45 o 
  -4   8  20        8.74        3.97      8.56 o 
 -27   9  20       33.89       45.87      7.52 o 
 -25   9  20       60.12       51.99      7.56 o 
 -23   9  20        4.56        8.40      6.79 o 
 -21   9  20       21.34       21.38      7.63 o 
 -19   9  20      220.42      236.21     13.18 o 
 -17   9  20      332.65      347.03     12.19 o 
 -15   9  20       26.29       25.72      7.81 o 
 -13   9  20       96.95      106.25      9.06 o 
 -11   9  20      176.48      204.43     18.28 o 
  -9   9  20        2.16        2.92      8.36 o 
  -7   9  20        2.00       -0.35      8.98 o 
  -5   9  20       61.75       62.38      8.85 o 
 -24  10  20        0.19        2.70      7.26 o 
 -22  10  20        0.03        1.42      7.21 o 
 -20  10  20        3.06       -4.84      7.13 o 
 -18  10  20        4.80        0.66      6.37 o 
 -16  10  20        0.62        1.32      8.01 o 
 -14  10  20        1.38        7.00      8.27 o 
 -12  10  20        4.74        2.28      8.27 o 
 -10  10  20       22.90       17.60      8.77 o 
  -8  10  20        0.22       -7.55      9.44 o 
 -21  11  20       20.45        3.18     23.75 o 
 -19  11  20      135.88      120.21      9.28 o 
 -17  11  20       22.56       19.29      8.98 o 
 -15  11  20       11.88       11.53      8.63 o 
 -13  11  20        0.94       -2.10      8.70 o 
 -35   1  21       34.04       41.20      6.96 o 
 -33   1  21       27.47       37.26      6.33 o 
 -31   1  21        5.47        1.47      5.23 o 
 -29   1  21        1.21        5.25      7.75 o 
 -27   1  21        4.23        3.26      6.64 o 
 -25   1  21       73.51       68.45      6.33 o 
 -19   1  21       87.27       69.34     19.46 o 
 -17   1  21      784.60      782.84     17.85 o 
 -15   1  21      789.69      784.10     12.04 o 
 -13   1  21       16.73       12.59      4.36 o 
 -11   1  21       93.19       90.55      5.24 o 
  -9   1  21       84.62       91.96      7.73 o 
  -7   1  21       50.40       49.43      5.95 o 
  -5   1  21       18.78       12.13      6.47 o 
  -3   1  21       16.36       20.60      6.50 o 
  -1   1  21       11.18        7.72      6.84 o 
   1   1  21       50.71       63.62      8.07 o 
 -34   2  21       11.79        8.16      6.37 o 
 -32   2  21       13.30       11.37      5.81 o 
 -30   2  21        0.17        5.49      6.15 o 
 -28   2  21        1.79        1.94      7.55 o 
 -26   2  21       48.12       48.13      6.68 o 
 -24   2  21      215.00      204.68     18.61 o 
 -22   2  21      144.77      180.11      9.86 o 
 -20   2  21        1.40       -1.05      6.73 o 
 -18   2  21      554.91      578.98     37.17 o 
 -16   2  21      726.67      740.55     13.04 o 
 -14   2  21       10.32        9.81      4.05 o 
 -12   2  21      339.94      335.06      9.82 o 
 -10   2  21      228.95      233.86      7.44 o 
  -8   2  21       93.55      100.91      6.37 o 
  -6   2  21      133.85      132.88      7.55 o 
  -4   2  21       43.92       35.78      7.14 o 
  -2   2  21       10.97        9.78      7.02 o 
   0   2  21       55.39       44.41      7.61 o 
 -35   3  21        0.02        8.69      6.78 o 
 -33   3  21        1.88        2.40      6.08 o 
 -31   3  21        1.84       -0.18      5.59 o 
 -29   3  21        1.51       -1.87      6.11 o 
 -27   3  21        0.24        2.27      6.91 o 
 -25   3  21       28.47       21.26      6.71 o 
 -23   3  21        4.36        3.18      6.32 o 
 -21   3  21        5.07        6.34      5.11 o 
 -19   3  21        0.54       -3.13      5.66 o 
 -17   3  21        1.48       -0.93      4.71 o 
 -15   3  21       26.35       24.42      4.97 o 
 -13   3  21       29.03       23.46      5.22 o 
 -11   3  21       19.82       23.36      5.88 o 
  -9   3  21      126.48      116.72      6.79 o 
  -7   3  21        7.44        9.94      5.93 o 
  -5   3  21       31.00       41.74      6.65 o 
  -3   3  21        9.74       14.02      6.95 o 
  -1   3  21        9.66       14.44      7.40 o 
 -34   4  21       12.16       12.69      6.86 o 
 -32   4  21        3.50       -1.50      7.31 o 
 -30   4  21       29.26       34.34      6.07 o 
 -28   4  21       24.48       27.30      6.48 o 
 -26   4  21       45.71       56.78     11.29 o 
 -24   4  21      285.45      305.48     12.34 o 
 -22   4  21       87.77       98.99     10.85 o 
 -20   4  21       80.14       96.91      7.30 o 
 -18   4  21      250.07      252.47     11.97 o 
 -16   4  21      408.05      399.65     12.76 o 
 -14   4  21      477.95      482.79     13.79 o 
 -12   4  21        7.20        7.78      5.44 o 
 -10   4  21      132.51      126.19      8.18 o 
  -8   4  21      152.39      151.90      7.64 o 
  -6   4  21       57.36       47.23      6.79 o 
  -4   4  21        1.07        2.39      6.61 o 
  -2   4  21       10.65       14.93      7.30 o 
 -33   5  21        0.46       -2.16      8.97 o 
 -31   5  21        3.51        3.11      6.07 o 
 -29   5  21       22.59       29.60      5.90 o 
 -27   5  21        2.30        1.14      5.21 o 
 -25   5  21      287.89      294.85     10.39 o 
 -23   5  21      375.58      382.10     10.62 o 
 -21   5  21       52.15       50.61      5.61 o 
 -19   5  21       37.91       44.28      8.18 o 
 -17   5  21      198.07      200.76      7.61 o 
 -15   5  21       73.84       77.65      5.22 o 
 -13   5  21        9.92        3.95      5.85 o 
 -11   5  21       32.26       27.12      6.63 o 
  -9   5  21      262.35      259.67     10.94 o 
  -7   5  21      123.36      113.83      7.76 o 
  -5   5  21        2.42       -6.43      6.43 o 
  -3   5  21       40.10       42.28      7.63 o 
  -1   5  21        2.40        3.67      7.62 o 
 -32   6  21        0.23       -6.53      6.53 o 
 -30   6  21        3.15        7.50      6.24 o 
 -28   6  21        2.17        1.64      7.10 o 
 -26   6  21       16.04       20.47      6.45 o 
 -24   6  21        4.93        1.67      5.34 o 
 -22   6  21      165.29      173.65      8.45 o 
 -20   6  21      232.61      230.40      7.48 o 
 -18   6  21        2.20       -2.50      4.52 o 
 -16   6  21      178.36      170.06      6.89 o 
 -14   6  21        3.65        8.34      6.17 o 
 -12   6  21       63.62       58.16      7.42 o 
 -10   6  21       15.70       21.08      7.51 o 
  -8   6  21        2.69       -4.83      6.37 o 
  -6   6  21        4.16        2.17      6.94 o 
  -4   6  21        8.17        9.77      7.24 o 
 -31   7  21       16.58       21.78      6.89 o 
 -29   7  21        0.29       -5.71      6.34 o 
 -27   7  21       14.08       16.83      6.36 o 
 -25   7  21       75.81       67.67      8.42 o 
 -23   7  21       82.96       89.72      6.74 o 
 -21   7  21        3.52       -2.05      5.62 o 
 -19   7  21       97.05      104.59      6.32 o 
 -17   7  21      307.51      299.30      8.93 o 
 -15   7  21      142.83      149.08     14.39 o 
 -13   7  21        0.45        1.83      6.91 o 
 -11   7  21       69.96       71.90      7.91 o 
  -9   7  21       28.40       29.96      8.41 o 
  -7   7  21       24.65       25.48      7.45 o 
  -5   7  21       88.98       85.90     11.01 o 
 -28   8  21        0.88        0.54      6.71 o 
 -26   8  21       18.98       26.00      6.81 o 
 -24   8  21       66.62       68.91      7.17 o 
 -22   8  21       72.09       73.73      6.91 o 
 -20   8  21        1.71       -2.78      6.10 o 
 -18   8  21      145.82      150.34      7.12 o 
 -16   8  21      194.80      184.88      9.54 o 
 -14   8  21       19.62       32.72      7.81 o 
 -12   8  21       28.23       23.21      7.90 o 
 -10   8  21       21.18       20.64      8.79 o 
  -8   8  21       19.56       22.45      7.59 o 
  -6   8  21       12.37        0.50      7.84 o 
 -25   9  21        3.59        4.78      6.88 o 
 -23   9  21       10.74        6.07      6.80 o 
 -21   9  21        0.74       -6.58      6.58 o 
 -19   9  21       28.59       24.38      6.25 o 
 -17   9  21       33.18       34.58      8.06 o 
 -15   9  21        5.37       16.13      8.32 o 
 -13   9  21        0.98       -2.94      7.73 o 
 -11   9  21        5.51       -3.55      7.91 o 
  -9   9  21        0.80        3.62      9.23 o 
 -22  10  21       85.64       86.42      8.19 o 
 -20  10  21        4.91       13.28      6.55 o 
 -18  10  21       53.13       65.91      9.13 o 
 -16  10  21      115.83      137.02     10.10 o 
 -14  10  21        1.53       -8.00      8.00 o 
 -12  10  21       34.86       27.55      9.02 o 
 -34   0  22       19.28       26.48      9.01 o 
 -32   0  22       16.77       28.20      7.96 o 
 -30   0  22        0.83        3.08     10.94 o 
 -28   0  22        0.12       -5.54      9.18 o 
 -26   0  22       12.97        9.87      7.44 o 
 -16   0  22      717.88      706.20     23.57 o 
 -14   0  22      157.73      168.25     13.04 o 
 -12   0  22       13.11       17.47      6.62 o 
 -10   0  22       12.91       10.46      6.87 o 
  -8   0  22        3.83        5.77      7.64 o 
  -6   0  22       60.21       59.40      9.04 o 
  -4   0  22       82.97       64.60      9.92 o 
  -2   0  22        5.70       -3.86      9.63 o 
 -35   1  22       13.43       20.50      7.04 o 
 -33   1  22       10.50        9.23      5.91 o 
 -31   1  22        0.17        1.03     11.04 o 
 -29   1  22        0.15        5.06      7.28 o 
 -27   1  22        4.21       12.80      6.15 o 
 -25   1  22        6.31       -6.24      7.38 o 
 -17   1  22       72.58       70.42      6.46 o 
 -15   1  22      142.48      146.83      8.12 o 
 -13   1  22        1.52        0.11      6.84 o 
 -11   1  22       10.97        8.21      4.74 o 
  -9   1  22       11.19       15.54      5.47 o 
  -7   1  22       82.67       78.67      6.70 o 
  -5   1  22       36.06       27.04      6.73 o 
  -3   1  22       10.70       13.19      6.76 o 
 -34   2  22        0.87        0.75      6.21 o 
 -32   2  22        0.28        3.64      5.57 o 
 -30   2  22       32.25       36.94      8.62 o 
 -28   2  22       54.53       50.56     10.30 o 
 -26   2  22        1.12        8.65      6.12 o 
 -24   2  22      114.76      108.19     10.16 o 
 -22   2  22      144.93      126.99      8.93 o 
 -20   2  22       72.01       80.40      8.25 o 
 -18   2  22        2.14        5.32      4.96 o 
 -16   2  22       75.19       81.55      8.53 o 
 -14   2  22      171.38      182.69      9.16 o 
 -12   2  22       29.77       28.23      5.92 o 
 -10   2  22       42.81       53.89      5.91 o 
  -8   2  22       93.61       92.03      7.39 o 
  -6   2  22       11.14       11.80      6.39 o 
  -4   2  22        2.18       -0.77      6.69 o 
  -2   2  22       21.13        2.27      7.19 o 
 -33   3  22       14.16       19.29      6.28 o 
 -31   3  22        2.62       -2.33      5.52 o 
 -29   3  22        0.87        3.06     10.10 o 
 -27   3  22        2.54        6.28      7.21 o 
 -25   3  22        3.84        9.94      9.03 o 
 -23   3  22       32.89       44.10      6.00 o 
 -21   3  22       89.27       99.14      6.07 o 
 -19   3  22        9.40        7.59      5.32 o 
 -17   3  22       56.24       56.24      6.35 o 
 -15   3  22      327.44      362.89     17.51 o 
 -13   3  22      359.75      374.15     12.90 o 
 -11   3  22       10.10       12.47      5.34 o 
  -9   3  22      179.31      188.14      8.01 o 
  -7   3  22      211.31      217.03     11.18 o 
  -5   3  22       77.32       67.56      8.79 o 
  -3   3  22       14.57        6.38      7.13 o 
 -32   4  22        2.42       -1.98      6.05 o 
 -30   4  22        2.54        4.40      5.65 o 
 -28   4  22        1.95        6.07      5.99 o 
 -26   4  22        1.00        4.20      7.05 o 
 -24   4  22       24.70       28.47      6.93 o 
 -22   4  22       26.99       28.27      6.76 o 
 -20   4  22        4.98       10.58      6.01 o 
 -18   4  22        6.39        5.62      6.41 o 
 -16   4  22       54.24       57.65      7.76 o 
 -14   4  22       36.62       37.10      6.25 o 
 -12   4  22        1.41       14.42      6.64 o 
 -10   4  22       27.60       32.44      6.11 o 
  -8   4  22       36.56       30.80      6.64 o 
  -6   4  22        4.71        5.38      6.63 o 
  -4   4  22       15.94       15.04      7.14 o 
 -31   5  22        6.87        4.71      5.96 o 
 -29   5  22        8.60       12.52      5.64 o 
 -27   5  22        6.08        2.50      6.37 o 
 -25   5  22        4.34        3.53      6.56 o 
 -23   5  22       51.29       61.94      8.18 o 
 -21   5  22       56.48       56.87      6.04 o 
 -19   5  22        3.45       -0.13      5.57 o 
 -17   5  22       62.86       53.32      6.26 o 
 -15   5  22      157.91      165.84      9.97 o 
 -13   5  22      100.41      120.02      7.78 o 
 -11   5  22        0.27       -0.75      7.02 o 
  -9   5  22       53.92       57.98     10.46 o 
  -7   5  22        4.13        2.30      6.74 o 
  -5   5  22        4.72       12.19      7.10 o 
 -30   6  22       21.94       20.07      6.35 o 
 -28   6  22        5.45        9.69      6.04 o 
 -26   6  22       10.90        2.47      5.77 o 
 -24   6  22       52.52       52.04      5.84 o 
 -22   6  22      194.89      209.09      9.30 o 
 -20   6  22      219.60      215.10      6.68 o 
 -18   6  22       19.85       13.30      5.23 o 
 -16   6  22      149.50      140.22      8.03 o 
 -14   6  22      349.02      334.14     12.84 o 
 -12   6  22       39.74       37.59      7.75 o 
 -10   6  22       34.43       39.34      8.36 o 
  -8   6  22      123.62      129.10      9.41 o 
  -6   6  22       24.14       19.19      7.54 o 
 -29   7  22       14.48        3.94      6.43 o 
 -27   7  22        2.35        8.53      6.16 o 
 -25   7  22        1.25       -5.90      5.90 o 
 -23   7  22       25.95       21.90      6.07 o 
 -21   7  22       46.85       51.12      6.29 o 
 -19   7  22        3.89        3.89      5.67 o 
 -17   7  22        3.61       -2.66      6.77 o 
 -15   7  22       42.89       56.62      7.76 o 
 -13   7  22       64.76       76.91      8.15 o 
 -11   7  22        4.20        6.26     11.27 o 
  -9   7  22       85.32       88.04     12.63 o 
  -7   7  22       14.25       21.21      7.73 o 
 -26   8  22        7.72       10.71      6.64 o 
 -24   8  22        9.72       15.63      6.56 o 
 -22   8  22       27.49       41.54      6.74 o 
 -20   8  22       59.73       69.12      6.33 o 
 -18   8  22        5.02        7.14      7.42 o 
 -16   8  22      129.86      136.23      9.22 o 
 -14   8  22      126.87      125.07      9.21 o 
 -12   8  22       54.92       52.71      8.85 o 
 -10   8  22        0.70       -4.19     12.71 o 
 -23   9  22       71.63       63.37      7.64 o 
 -21   9  22      161.19      188.13      8.41 o 
 -19   9  22       30.75       32.34      8.11 o 
 -17   9  22       77.42       86.12      8.93 o 
 -15   9  22      159.24      162.47     10.12 o 
 -13   9  22       28.80       25.25      8.54 o 
 -33   1  23       64.26       69.04      7.62 o 
 -31   1  23       65.46       57.27      8.82 o 
 -29   1  23       11.49        7.65      6.92 o 
 -27   1  23        1.27       10.64      8.12 o 
 -17   1  23      150.77      151.98      8.05 o 
 -15   1  23        2.33       -1.47      7.01 o 
 -13   1  23      169.18      156.77      7.79 o 
 -11   1  23      174.42      172.68     10.40 o 
  -9   1  23       26.31       15.66      5.91 o 
  -7   1  23       56.42       57.91      6.94 o 
  -5   1  23      107.10      114.62      7.94 o 
 -32   2  23        0.51       -6.53      6.53 o 
 -30   2  23        2.10       -2.88      7.71 o 
 -28   2  23        2.10        1.31      6.60 o 
 -26   2  23        6.39        6.26      8.67 o 
 -24   2  23        3.57        5.27      7.65 o 
 -22   2  23       43.73       63.35      8.34 o 
 -20   2  23      127.22      133.60     10.43 o 
 -18   2  23        4.05        8.42      5.92 o 
 -16   2  23       78.14       86.20     15.72 o 
 -14   2  23      126.60      136.89      7.38 o 
 -12   2  23      138.79      139.28      6.77 o 
 -10   2  23       23.23       33.37      5.93 o 
  -8   2  23       13.24       15.53      6.34 o 
  -6   2  23       53.65       65.85      7.34 o 
 -33   3  23       17.51        5.80      6.18 o 
 -31   3  23        0.02       -6.52      6.52 o 
 -29   3  23        1.51        6.91      7.96 o 
 -27   3  23       19.51       13.53      7.04 o 
 -25   3  23       27.14       35.28     10.03 o 
 -23   3  23        0.28       -8.82      8.82 o 
 -21   3  23        4.63       -8.26      8.26 o 
 -19   3  23        0.34        7.04      5.91 o 
 -17   3  23        0.33       -3.25      7.19 o 
 -15   3  23       35.61       35.08      6.84 o 
 -13   3  23       60.30       59.58      8.31 o 
 -11   3  23        6.96        8.47      5.83 o 
  -9   3  23        9.85       15.97      6.17 o 
  -7   3  23        0.10       -1.35      6.43 o 
  -5   3  23        7.09       -1.73      6.75 o 
 -32   4  23       46.40       40.04      6.43 o 
 -30   4  23       39.62       50.27      7.31 o 
 -28   4  23       14.57       18.67      8.36 o 
 -26   4  23        0.94        4.51      6.86 o 
 -24   4  23        0.83       -6.40      6.40 o 
 -22   4  23        1.72       -2.65      7.57 o 
 -20   4  23       61.02       58.06      7.03 o 
 -18   4  23      257.53      254.31     14.35 o 
 -16   4  23       25.89       28.76      5.94 o 
 -14   4  23      238.11      236.99      9.70 o 
 -12   4  23      262.12      254.72     16.25 o 
 -10   4  23        1.60        6.40      6.25 o 
  -8   4  23       72.72       75.45      7.25 o 
  -6   4  23       93.29       82.84      7.78 o 
 -31   5  23       13.02       11.31      6.30 o 
 -29   5  23        9.07        8.76      6.82 o 
 -27   5  23        3.82        2.25      6.23 o 
 -25   5  23        5.26        4.87      5.84 o 
 -23   5  23        0.48        2.37      5.58 o 
 -21   5  23       19.84       17.28      5.88 o 
 -19   5  23      100.42       95.68      8.32 o 
 -17   5  23       25.07       20.76      6.11 o 
 -15   5  23       49.11       56.94      8.74 o 
 -13   5  23      157.55      161.05      9.22 o 
 -11   5  23       35.05       31.95      6.58 o 
  -9   5  23        0.29       -3.86      6.56 o 
  -7   5  23        1.80       -4.72      6.75 o 
 -28   6  23        1.19        3.84      5.73 o 
 -26   6  23        0.60       -2.85      6.63 o 
 -24   6  23        1.14       -1.09      6.39 o 
 -22   6  23       21.37       18.00      5.64 o 
 -20   6  23       24.65       25.09      8.03 o 
 -18   6  23        0.57       -4.54      6.62 o 
 -16   6  23        7.93        8.51      6.78 o 
 -14   6  23        0.42        4.88      6.86 o 
 -12   6  23        1.99        7.13      7.73 o 
 -10   6  23       40.97       41.79      7.28 o 
 -27   7  23        2.20       -1.06      6.13 o 
 -25   7  23        6.15       11.17      5.99 o 
 -23   7  23       11.87        8.18      5.97 o 
 -21   7  23       65.14       62.57      6.40 o 
 -19   7  23       91.18      104.53      6.94 o 
 -17   7  23        7.41       -1.42      6.87 o 
 -15   7  23       45.66       45.16      7.79 o 
 -13   7  23      137.91      129.25      9.74 o 
 -11   7  23       63.12       62.60      9.24 o 
 -22   8  23       13.54       31.89      5.92 o 
 -20   8  23       57.92       51.49      9.04 o 
 -18   8  23        8.76       18.61      7.50 o 
 -16   8  23       20.65        7.60      7.61 o 
 -32   0  24       37.53       35.27     12.00 o 
 -18   0  24      210.41      191.53     11.79 o 
 -16   0  24      125.66      113.31     12.26 o 
 -14   0  24        3.80        3.50     11.34 o 
 -12   0  24      109.42      111.99      9.68 o 
 -10   0  24      213.97      211.01     11.94 o 
  -8   0  24       25.27       22.64      9.80 o 
 -31   1  24        0.68        4.47      7.40 o 
 -19   1  24        1.68       -4.11      8.00 o 
 -17   1  24        5.75       13.06      9.83 o 
 -15   1  24        8.94       14.52     11.28 o 
 -13   1  24        1.00       -0.92      5.25 o 
 -11   1  24       89.33       88.50      6.96 o 
  -9   1  24       60.38       62.13      6.85 o 
 -32   2  24        3.35       -7.11      8.40 o 
 -30   2  24       22.13       20.06     11.23 o 
 -28   2  24        4.88        1.58      9.32 o 
 -20   2  24       49.16       55.79      9.25 o 
 -18   2  24       66.76       67.82      7.36 o 
 -16   2  24       12.44        4.62      7.68 o 
 -14   2  24       11.64       18.57      6.47 o 
 -12   2  24       92.01       82.16      6.55 o 
 -10   2  24       18.67       24.83      6.30 o 
  -8   2  24        0.16        3.61      6.49 o 
 -31   3  24       36.93       34.97     10.93 o 
 -29   3  24       48.28       42.94     11.84 o 
 -27   3  24        2.15        6.55     10.22 o 
 -25   3  24        7.04        0.94      9.26 o 
 -23   3  24        1.32        9.80      9.35 o 
 -21   3  24        4.23       -9.01      9.01 o 
 -19   3  24       51.08       49.50      6.83 o 
 -17   3  24      147.95      156.12      9.61 o 
 -15   3  24        2.32       -0.52      6.20 o 
 -13   3  24       82.30       88.80      6.66 o 
 -11   3  24      140.66      133.62      7.60 o 
  -9   3  24       86.94       87.83      7.37 o 
 -30   4  24        9.10       14.18      8.85 o 
 -28   4  24        6.85        1.80      7.66 o 
 -26   4  24        3.16       -3.11      6.95 o 
 -24   4  24        0.66       -9.02     12.79 o 
 -22   4  24        0.13       -0.10      6.05 o 
 -20   4  24        6.46        5.71      6.55 o 
 -18   4  24       30.21       35.63      7.54 o 
 -16   4  24       37.92       31.54      6.61 o 
 -14   4  24        4.90        1.52      9.06 o 
 -12   4  24       17.84       19.41      6.30 o 
 -10   4  24       23.58       31.03      6.91 o 
 -27   5  24        1.73        4.69      6.09 o 
 -25   5  24        1.21       -9.23     16.18 o 
 -23   5  24        5.08        8.42      6.90 o 
 -21   5  24        0.42       -5.46      5.46 o 
 -19   5  24       41.90       42.43      6.34 o 
 -17   5  24       48.58       44.29      6.76 o 
 -15   5  24        1.02        4.75      6.92 o 
 -13   5  24       10.84        5.20      7.37 o 
 -11   5  24       28.52       23.08      6.75 o 
 -26   6  24        0.44        7.91      6.72 o 
 -24   6  24        1.33       -3.45      5.52 o 
 -22   6  24        4.61       -6.14      6.14 o 
 -20   6  24       38.51       29.17      6.68 o 
 -18   6  24       75.42       68.77      7.29 o 
 -16   6  24       48.97       58.49      7.48 o 
 -14   6  24        2.85        9.59      7.46 o 
 -21   7  24        7.89        7.61      5.89 o 
 -19   7  24        0.36       -3.59      6.93 o 
 -19   1  25       31.51       30.98      9.12 o 
 -17   1  25       35.84       35.63      7.55 o 
 -15   1  25       50.18       55.66      8.86 o 
 -13   1  25        7.50       -2.44      5.65 o 
 -11   1  25       17.78       14.18     11.64 o 
 -20   2  25        7.13       10.45      8.99 o 
 -18   2  25        6.91       -3.87      6.76 o 
 -16   2  25       10.22        4.53      8.06 o 
 -14   2  25       14.10       18.33      5.65 o 
 -12   2  25       18.11       24.66      6.09 o 
 -23   3  25        4.24       12.71      9.39 o 
 -21   3  25       12.21       28.59     10.08 o 
 -19   3  25        8.47        4.41      7.10 o 
 -17   3  25        3.19       -0.22      8.00 o 
 -15   3  25       15.69       26.09      6.88 o 
 -13   3  25        1.71       -1.74      7.98 o 
 -26   4  25        0.91       -9.68     10.57 o 
 -24   4  25        0.27        0.48     10.93 o 
 -22   4  25        1.44        0.62     12.36 o 
 -20   4  25       45.77       54.30     12.01 o 
 -18   4  25       73.89       85.13      6.98 o 
 -16   4  25       53.42       51.52      7.14 o 
 -14   4  25       12.08        3.65      6.59 o 
 -23   5  25        0.54       -3.42      6.73 o 
 -21   5  25        0.47        0.17      5.76 o 
 -19   5  25        5.79       12.21      9.40 o 
 -17   5  25       20.43       25.63      7.01 o 
 -18   0  26        0.86        5.54      9.51 o 
 -17   1  26        0.38       -7.36      7.36 o 
 -18   2  26        2.21       -1.08      7.27 o 
                                                 
